# Supplementary material for: Global Transcriptional Analysis Reveals the Complex Relationship between Tea Quality, Leaf Senescence and the Responses to Cold-Drought Combined Stress in Camellia sinensis
Source: Front Plant Sci. 2016 Dec 9;7:1858. doi: 10.3389/fpls.2016.01858 (PMC5145883; doi:10.3389/fpls.2016.01858)
Supplement: Supplementary Table 4 — List of unigenes among the 20 transcriptional response modes. [file Table4.XLSX]

## Sheet: Sheet1
Supplementary Table 4. List of unigenes among the 20 transcriptional response modes.
Unigene id	mode id	gene symbol	CTvsCK_fold change	DTvsCK_fold change	CDvsCK_fold change	gene description
c24070_g1	1	LTI65	0	0	7.9373	Low-temperature-induced 65 kDa protein OS=Arabidopsis thaliana GN=LTI65 PE=2 SV=2
c43310_g1	1	HB2	0	0	7.2094	Non-symbiotic hemoglobin 2 OS=Oryza sativa subsp. japonica GN=HB2 PE=2 SV=1
c52513_g1	1	Lateembryogenesisabundantprotein1OS=Cicerarietinum	0	0	6.7274	Late embryogenesis abundant protein 1 OS=Cicer arietinum PE=1 SV=1
c53262_g1	1	--	0	0	6.5237	--
c58217_g2	1	WRKY23	0	0	6.4348	Probable WRKY transcription factor 23 OS=Arabidopsis thaliana GN=WRKY23 PE=2 SV=1
c17450_g1	1	--	0	0	6.3453	--
c98894_g1	1	--	0	0	6.2305	--
c7904_g1	1	--	0	0	6.2079	--
c51926_g1	1	--	0	0	6.1413	--
c56573_g1	1	--	0	0	6.1131	--
c23574_g1	1	--	0	0	6.0403	--
c55268_g1	1	AtMg00310	0	0	6.0242	Uncharacterized mitochondrial protein AtMg00310 OS=Arabidopsis thaliana GN=AtMg00310 PE=4 SV=1
c11387_g1	1	At3g55450	0	0	5.8243	Probable receptor-like protein kinase At3g55450 OS=Arabidopsis thaliana GN=At3g55450 PE=1 SV=1
c67705_g1	1	--	0	0	5.7265	--
c69894_g4	1	--	0	0	5.6915	--
c70787_g1	1	--	0	0	5.6888	--
c36266_g1	1	--	0	0	5.6544	--
c28587_g1	1	--	0	0	5.5866	--
c62310_g1	1	--	0	0	5.54	--
c122124_g1	1	--	0	0	5.5388	--
c33339_g1	1	--	0	0	5.5356	--
c63768_g3	1	--	0	0	5.5262	--
c17279_g1	1	--	0	0	5.5076	--
c68764_g5	1	--	0	0	5.4882	--
c46632_g1	1	--	0	0	5.4818	--
c61947_g1	1	--	0	0	5.433	--
c53815_g1	1	PLIM2C	0	0	5.4061	LIM domain-containing protein PLIM2c OS=Arabidopsis thaliana GN=PLIM2C PE=1 SV=1
c59589_g2	1	--	0	0	5.3878	--
c68655_g3	1	--	0	0	5.3816	--
c50266_g1	1	--	0	0	5.3596	--
c26600_g1	1	--	0	0	5.3476	--
c48527_g1	1	ESC	0	0	5.3269	Putative DNA-binding protein ESCAROLA OS=Arabidopsis thaliana GN=ESC PE=2 SV=1
c62521_g2	1	--	0	0	5.3145	--
c71249_g4	1	--	0	0	5.2833	--
c5734_g1	1	--	0	0	5.2519	--
c57275_g1	1	GSTU17	0	0	5.2423	Glutathione S-transferase U17 OS=Arabidopsis thaliana GN=GSTU17 PE=2 SV=1
c30146_g1	1	--	0	0	5.236	--
c32723_g1	1	--	0	0	5.22	--
c35550_g1	1	At3g01570	0	0	5.1823	Oleosin 5 OS=Arabidopsis thaliana GN=At3g01570 PE=2 SV=1
c53336_g1	1	--	0	0	5.1806	--
c55616_g1	1	GA2OX8	0	0	5.1674	Gibberellin 2-beta-dioxygenase 8 OS=Arabidopsis thaliana GN=GA2OX8 PE=1 SV=2
c60524_g1	1	--	0	0	5.1292	--
c56220_g1	1	TBL31	0	0	5.1241	Protein trichome birefringence-like 31 OS=Arabidopsis thaliana GN=TBL31 PE=2 SV=1
c69684_g3	1	NRPB9B	0	0	5.1217	DNA-directed RNA polymerases II, IV and V subunit 9B OS=Arabidopsis thaliana GN=NRPB9B PE=1 SV=1
c132023_g1	1	--	0	0	5.0947	--
c67254_g2	1	--	0	0	5.089	--
c99426_g1	1	--	0	0	5.0506	--
c44989_g1	1	--	0	0	5.0393	--
c49466_g1	1	--	0	0	5.035	--
c36779_g2	1	--	0	0	5.0093	--
c50681_g1	1	--	0	0	5.0064	--
c69773_g3	1	--	0	0	4.9872	--
c64381_g2	1	--	0	0	4.9818	--
c40426_g1	1	--	0	0	4.9627	--
c60828_g1	1	ANS	0	0	4.9597	Leucoanthocyanidin dioxygenase OS=Malus domestica GN=ANS PE=2 SV=1
c55133_g1	1	CDC20-2	0	0	4.9577	Cell division cycle 20.2, cofactor of APC complex OS=Arabidopsis thaliana GN=CDC20-2 PE=1 SV=1
c54594_g1	1	BHLH35	0	0	4.9463	Transcription factor bHLH35 OS=Arabidopsis thaliana GN=BHLH35 PE=2 SV=1
c69475_g1	1	--	0	0	4.9411	--
c64607_g3	1	LPP3	0	0	4.9128	Putative lipid phosphate phosphatase 3, chloroplastic OS=Arabidopsis thaliana GN=LPP3 PE=2 SV=1
c127278_g1	1	--	0	0	4.9064	--
c86818_g1	1	--	0	0	4.8987	--
c137787_g1	1	--	0	0	4.8909	--
c67729_g5	1	--	0	0	4.8852	--
c69210_g4	1	--	0	0	4.8828	--
c67410_g3	1	--	0	0	4.8808	--
c17034_g1	1	--	0	0	4.8803	--
c39218_g1	1	GRXS10	0	0	4.8552	Monothiol glutaredoxin-S10 OS=Arabidopsis thaliana GN=GRXS10 PE=3 SV=1
c76974_g1	1	--	0	0	4.8288	--
c69603_g8	1	--	0	0	4.8223	--
c66075_g6	1	--	0	0	4.8107	--
c45736_g1	1	--	0	0	4.8053	--
c41413_g1	1	ASK9	0	0	4.789	SKP1-like protein 9 OS=Arabidopsis thaliana GN=ASK9 PE=1 SV=1
c59007_g1	1	--	0	0	4.7716	--
c20635_g1	1	phg1a	0	0	4.7715	Putative phagocytic receptor 1a OS=Dictyostelium discoideum GN=phg1a PE=2 SV=1
c24481_g1	1	AdenylateisopentenyltransferaseOS=Humuluslupulus	0	0	4.7538	Adenylate isopentenyltransferase OS=Humulus lupulus PE=1 SV=1
c63768_g4	1	--	0	0	4.7507	--
c31886_g1	1	--	0	0	4.7484	--
c66366_g1	1	--	0	0	4.748	--
c57_g1	1	EXL2	0	0	4.7426	Protein EXORDIUM-like 2 OS=Arabidopsis thaliana GN=EXL2 PE=2 SV=1
c69678_g2	1	SEC31B	0	0	4.735	Protein transport protein SEC31 homolog B OS=Arabidopsis thaliana GN=SEC31B PE=1 SV=1
c68495_g4	2	--	0	0	-6.9117	--
c67241_g1	2	AAO	0	0	-6.1765	L-ascorbate oxidase OS=Cucurbita maxima GN=AAO PE=1 SV=2
c18222_g1	2	--	0	0	-5.5013	--
c58506_g2	2	--	0	0	-5.4626	--
c71010_g2	2	--	0	0	-5.3467	--
c60774_g1	2	--	0	0	-5.2273	--
c63832_g5	2	--	0	0	-5.2104	--
c71529_g5	2	TransposonTX1uncharacterized149kDaproteinOS=Xenopuslaevis	0	0	-5.1995	Transposon TX1 uncharacterized 149 kDa protein OS=Xenopus laevis PE=3 SV=1
c66721_g4	2	--	0	0	-5.194	--
c20172_g1	2	--	0	0	-5.1668	--
c59903_g1	2	--	0	0	-5.1427	--
c90667_g1	2	--	0	0	-5.0959	--
c5884_g1	2	--	0	0	-5.031	--
c24236_g1	2	--	0	0	-4.9254	--
c67650_g6	2	--	0	0	-4.9093	--
c42658_g1	2	SAMDC	0	0	-4.8619	S-adenosylmethionine decarboxylase proenzyme OS=Ipomoea nil GN=SAMDC PE=3 SV=1
c73354_g1	2	--	0	0	-4.8612	--
c71265_g2	2	--	0	0	-4.8218	--
c71067_g3	2	--	0	0	-4.8198	--
c31714_g1	2	--	0	0	-4.7517	--
c51366_g1	2	--	0	0	-4.7377	--
c18764_g1	3	PSAG	5.4681	5.2594	0	Photosystem I reaction center subunit V, chloroplastic OS=Hordeum vulgare GN=PSAG PE=1 SV=1
c72472_g1	3	VTC5	5.3699	5.3579	0	GDP-L-galactose phosphorylase 2 OS=Arabidopsis thaliana GN=VTC5 PE=1 SV=1
c39879_g1	3	Sarcoplasmiccalcium-bindingprotein,alpha-Band-AchainsOS=Penaeussp.	5.2677	3.3352	0	Sarcoplasmic calcium-binding protein, alpha-B and -A chains OS=Penaeus sp. PE=1 SV=1
c20140_g1	3	AAE3	4.9411	4.8697	0	Oxalate--CoA ligase OS=Arabidopsis thaliana GN=AAE3 PE=1 SV=1
c39690_g1	3	PXMP2	4.1764	4.0841	0	Peroxisomal membrane protein 2 OS=Bos taurus GN=PXMP2 PE=2 SV=3
c63619_g5	3	--	3.9671	4.0707	0	--
c54686_g1	3	--	2.9462	9.0998	0	--
c71297_g2	3	UGT74B1	1.8088	8.2297	0	UDP-glycosyltransferase 74B1 OS=Arabidopsis thaliana GN=UGT74B1 PE=1 SV=1
c36488_g1	3	AGT3	3.1876	6.6584	0	Alanine--glyoxylate aminotransferase 2 homolog 2, mitochondrial OS=Arabidopsis thaliana GN=AGT3 PE=1 SV=2
c72075_g3	3	Kaempferol3-O-beta-D-galactosyltransferaseOS=Petuniahybrida	2.501	6.5941	0	Kaempferol 3-O-beta-D-galactosyltransferase OS=Petunia hybrida PE=1 SV=1
c69457_g1	3	ANTR3	1.3017	6.241	0	Probable anion transporter 3, chloroplastic OS=Arabidopsis thaliana GN=ANTR3 PE=2 SV=2
c64393_g6	4	--	-5.058	-3.0098	0	--
c2546_g1	4	--	-4.7099	-3.999	0	--
c110850_g1	4	SAM1	-3.857	-3.3366	0	S-adenosylmethionine synthase 1 OS=Oryza sativa subsp. japonica GN=SAM1 PE=2 SV=1
c66501_g2	5	Retrovirus-relatedPolpolyproteinfromtransposonTNT1-94OS=Nicotianatabacum	0	10.339	0	Retrovirus-related Pol polyprotein from transposon TNT 1-94 OS=Nicotiana tabacum PE=2 SV=1
c55969_g1	5	NEN4	0	9.8554	0	Protein NEN4 OS=Arabidopsis thaliana GN=NEN4 PE=2 SV=1
c65611_g1	5	GAOA	0	9.6762	0	Galactose oxidase OS=Gibberella zeae (strain PH-1 / ATCC MYA-4620 / FGSC 9075 / NRRL 31084) GN=GAOA PE=3 SV=1
c71692_g3	5	LAC14	0	9.5956	0	Laccase-14 OS=Arabidopsis thaliana GN=LAC14 PE=2 SV=1
c61982_g2	5	--	0	9.5636	0	--
c30390_g1	5	--	0	9.4258	0	--
c69520_g1	5	--	0	9.3298	0	--
c66936_g3	5	SCPL27	0	9.279	0	Serine carboxypeptidase-like 27 OS=Arabidopsis thaliana GN=SCPL27 PE=2 SV=1
c66953_g1	5	rhiE	0	9.2734	0	Rhamnogalacturonate lyase OS=Dickeya dadantii (strain 3937) GN=rhiE PE=1 SV=1
c37981_g1	5	TT12	0	9.2431	0	Protein TRANSPARENT TESTA 12 OS=Arabidopsis thaliana GN=TT12 PE=2 SV=1
c71692_g1	5	LAC9	0	9.0657	0	Putative laccase-9 OS=Oryza sativa subsp. japonica GN=LAC9 PE=3 SV=1
c26777_g1	5	CYP76B10	0	8.8201	0	Geraniol 8-hydroxylase OS=Swertia mussotii GN=CYP76B10 PE=1 SV=1
c27233_g1	5	MGL	0	8.7021	0	Methionine gamma-lyase OS=Arabidopsis thaliana GN=MGL PE=1 SV=1
c56318_g1	5	VEP1	0	8.6548	0	3-oxo-Delta(4,5)-steroid 5-beta-reductase OS=Arabidopsis thaliana GN=VEP1 PE=1 SV=1
c69421_g2	5	UGT73D1	0	8.6338	0	UDP-glycosyltransferase 73D1 OS=Arabidopsis thaliana GN=UGT73D1 PE=3 SV=1
c71528_g3	5	--	0	8.576	0	--
c63222_g1	5	At1g29660	0	8.5545	0	GDSL esterase/lipase At1g29660 OS=Arabidopsis thaliana GN=At1g29660 PE=2 SV=1
c9913_g1	5	EXLB1	0	8.2494	0	Expansin-like B1 OS=Oryza sativa subsp. japonica GN=EXLB1 PE=2 SV=2
c19412_g1	5	--	0	8.2437	0	--
c63854_g3	5	--	0	8.1503	0	--
c111338_g1	5	--	0	8.1379	0	--
c53956_g1	5	PUB24	0	7.9831	0	E3 ubiquitin-protein ligase PUB24 OS=Arabidopsis thaliana GN=PUB24 PE=1 SV=1
c58424_g1	5	--	0	7.9483	0	--
c63656_g1	5	PECS-2.1	0	7.8071	0	Pectinesterase 2 OS=Citrus sinensis GN=PECS-2.1 PE=2 SV=1
c51577_g1	5	EXLB1	0	7.7548	0	Expansin-like B1 OS=Arabidopsis thaliana GN=EXLB1 PE=2 SV=2
c62272_g1	5	NPF7.3	0	7.7294	0	Protein NRT1/ PTR FAMILY 7.3 OS=Arabidopsis thaliana GN=NPF7.3 PE=1 SV=2
c60910_g3	5	--	0	7.7285	0	--
c68260_g3	5	--	0	7.7042	0	--
c40194_g1	5	--	0	7.6878	0	--
c45185_g1	5	TRIM65	0	7.673	0	Tripartite motif-containing protein 65 OS=Homo sapiens GN=TRIM65 PE=1 SV=3
c68260_g2	5	CYP71A4	0	7.6144	0	Cytochrome P450 71A4 OS=Solanum melongena GN=CYP71A4 PE=2 SV=1
c71648_g3	5	--	0	7.5573	0	--
c64170_g6	5	TT12	0	7.3727	0	Protein TRANSPARENT TESTA 12 OS=Arabidopsis thaliana GN=TT12 PE=2 SV=1
c63384_g1	5	ACS1	0	7.2946	0	1-aminocyclopropane-1-carboxylate synthase OS=Nicotiana tabacum GN=ACS1 PE=2 SV=1
c86722_g1	5	--	0	7.2533	0	--
c56218_g1	5	--	0	7.2378	0	--
c76027_g1	5	--	0	7.2331	0	--
c68260_g4	5	Retrovirus-relatedPolpolyproteinfromtransposonTNT1-94OS=Nicotianatabacum	0	7.1913	0	Retrovirus-related Pol polyprotein from transposon TNT 1-94 OS=Nicotiana tabacum PE=2 SV=1
c61342_g2	5	--	0	7.1617	0	--
c60350_g1	5	CRRSP38	0	7.1451	0	Cysteine-rich repeat secretory protein 38 OS=Arabidopsis thaliana GN=CRRSP38 PE=2 SV=1
c57833_g1	5	--	0	7.1125	0	--
c69909_g4	5	--	0	7.093	0	--
c39133_g1	5	--	0	7.0232	0	--
c53667_g1	5	--	0	6.9819	0	--
c67458_g2	5	--	0	6.9516	0	--
c67611_g4	5	Secoisolariciresinoldehydrogenase(Fragment)OS=Forsythiaintermedia	0	6.9011	0	Secoisolariciresinol dehydrogenase (Fragment) OS=Forsythia intermedia PE=1 SV=1
c51778_g2	5	PUB24	0	6.878	0	E3 ubiquitin-protein ligase PUB24 OS=Arabidopsis thaliana GN=PUB24 PE=1 SV=1
c59812_g2	5	--	0	6.8734	0	--
c68150_g5	5	GH3.1	0	6.8546	0	Probable indole-3-acetic acid-amido synthetase GH3.1 OS=Arabidopsis thaliana GN=GH3.1 PE=2 SV=1
c58293_g1	5	--	0	6.8343	0	--
c48063_g1	5	At2g36090	0	6.8045	0	Probable F-box protein At1g60180 OS=Arabidopsis thaliana GN=At2g36090 PE=2 SV=1
c66042_g3	5	--	0	6.761	0	--
c67286_g1	5	MLO6	0	6.7596	0	MLO-like protein 6 OS=Arabidopsis thaliana GN=MLO6 PE=2 SV=2
c68720_g2	5	EXLB1	0	6.7231	0	Expansin-like B1 OS=Arabidopsis thaliana GN=EXLB1 PE=2 SV=2
c70894_g4	5	B120	0	6.7146	0	G-type lectin S-receptor-like serine/threonine-protein kinase B120 OS=Arabidopsis thaliana GN=B120 PE=2 SV=1
c62771_g1	5	OPT4	0	6.7053	0	Oligopeptide transporter 4 OS=Arabidopsis thaliana GN=OPT4 PE=1 SV=1
c62811_g1	5	--	0	6.6871	0	--
c69175_g5	5	RP404	0	6.6818	0	Putative glutamine amidotransferase-like protein RP404 OS=Rickettsia prowazekii (strain Madrid E) GN=RP404 PE=3 SV=1
c70743_g1	5	TIV1	0	6.6769	0	Acid beta-fructofuranosidase OS=Solanum lycopersicum GN=TIV1 PE=2 SV=1
c61763_g4	5	--	0	6.6717	0	--
c70685_g1	5	SPAC24B11.05	0	6.6153	0	Uncharacterized protein C24B11.05 OS=Schizosaccharomyces pombe (strain 972 / ATCC 24843) GN=SPAC24B11.05 PE=3 SV=1
c114554_g1	5	CSLD3	0	6.562	0	Cellulose synthase-like protein D3 OS=Arabidopsis thaliana GN=CSLD3 PE=1 SV=1
c40655_g1	5	--	0	6.4955	0	--
c18909_g1	5	FAD2-1	0	6.4747	0	Omega-6 fatty acid desaturase, endoplasmic reticulum isozyme 1 OS=Glycine max GN=FAD2-1 PE=2 SV=1
c63767_g4	5	CYP81E1	0	6.4611	0	Isoflavone 2'-hydroxylase OS=Glycyrrhiza echinata GN=CYP81E1 PE=1 SV=2
c53499_g1	5	CysteineproteinaseinhibitorBOS=Helianthusannuus	0	6.445	0	Cysteine proteinase inhibitor B OS=Helianthus annuus PE=1 SV=1
c44736_g1	5	--	0	6.4286	0	--
c43910_g1	5	--	0	6.4089	0	--
c70397_g3	5	SYT4	0	6.405	0	Synaptotagmin-4 OS=Arabidopsis thaliana GN=SYT4 PE=2 SV=1
c60350_g2	5	CRRSP38	0	6.3719	0	Cysteine-rich repeat secretory protein 38 OS=Arabidopsis thaliana GN=CRRSP38 PE=2 SV=1
c66724_g3	5	PCR8	0	6.3254	0	Protein PLANT CADMIUM RESISTANCE 8 OS=Arabidopsis thaliana GN=PCR8 PE=1 SV=2
c59409_g1	5	MYB113	0	6.2873	0	Transcription factor MYB113 OS=Arabidopsis thaliana GN=MYB113 PE=1 SV=1
c58871_g1	5	GOLS2	0	6.2757	0	Galactinol synthase 2 OS=Solanum lycopersicum GN=GOLS2 PE=2 SV=1
c61755_g3	5	--	0	6.2553	0	--
c66038_g2	5	--	0	6.2467	0	--
c65990_g1	5	--	0	6.2277	0	--
c70276_g1	5	FEZ	0	6.2025	0	Protein FEZ OS=Arabidopsis thaliana GN=FEZ PE=2 SV=1
c44559_g1	5	--	0	6.2017	0	--
c69824_g2	5	--	0	6.2011	0	--
c64679_g1	5	--	0	6.1603	0	--
c63584_g1	5	CYP71B10	0	6.155	0	Cytochrome P450 71B10 OS=Arabidopsis thaliana GN=CYP71B10 PE=3 SV=1
c63424_g2	5	--	0	6.1251	0	--
c67663_g1	5	At5g01020	0	6.1206	0	Serine/threonine-protein kinase At5g01020 OS=Arabidopsis thaliana GN=At5g01020 PE=1 SV=1
c23390_g1	5	--	0	6.1017	0	--
c57512_g1	5	At1g28695	0	6.0939	0	Uncharacterized protein At1g28695 OS=Arabidopsis thaliana GN=At1g28695 PE=2 SV=1
c1655_g1	5	MiraculinOS=Synsepalumdulcificum	0	6.0068	0	Miraculin OS=Synsepalum dulcificum PE=1 SV=3
c43574_g1	5	--	0	5.9864	0	--
c49412_g1	5	--	0	5.979	0	--
c46141_g1	5	--	0	5.9635	0	--
c72647_g1	5	--	0	5.9585	0	--
c38567_g1	5	--	0	5.9484	0	--
c43380_g1	5	CSLD3	0	5.945	0	Cellulose synthase-like protein D3 OS=Arabidopsis thaliana GN=CSLD3 PE=1 SV=1
c62786_g2	5	NAC100	0	5.8475	0	NAC domain-containing protein 100 OS=Arabidopsis thaliana GN=NAC100 PE=2 SV=1
c69206_g1	5	EXLB1	0	5.816	0	Expansin-like B1 OS=Arabidopsis thaliana GN=EXLB1 PE=2 SV=2
c57457_g1	5	MiraculinOS=Synsepalumdulcificum	0	5.8104	0	Miraculin OS=Synsepalum dulcificum PE=1 SV=3
c64642_g5	5	--	0	5.8039	0	--
c53307_g2	5	--	0	5.7997	0	--
c69069_g1	5	--	0	5.7933	0	--
c44096_g1	5	NPK1	0	5.7904	0	Mitogen-activated protein kinase kinase kinase NPK1 OS=Nicotiana tabacum GN=NPK1 PE=1 SV=1
c40855_g1	5	CLE45	0	5.7806	0	CLAVATA3/ESR (CLE)-related protein 45 OS=Arabidopsis thaliana GN=CLE45 PE=2 SV=1
c22772_g1	5	--	0	5.7788	0	--
c45250_g1	5	FAD2-2	0	5.7741	0	Omega-6 fatty acid desaturase, endoplasmic reticulum isozyme 2 OS=Glycine max GN=FAD2-2 PE=2 SV=1
c54454_g1	5	--	0	5.7333	0	--
c69652_g5	5	ANT1	0	5.7077	0	ADP,ATP carrier protein 1, mitochondrial OS=Gossypium hirsutum GN=ANT1 PE=2 SV=1
c56114_g1	5	CHIT1B	0	5.698	0	Basic endochitinase OS=Vitis vinifera GN=CHIT1B PE=2 SV=1
c6774_g1	5	--	0	5.6542	0	--
c54225_g1	5	--	0	5.6433	0	--
c70311_g11	5	--	0	5.6393	0	--
c32278_g1	5	Os02g0460200	0	5.6075	0	Flowering-promoting factor 1-like protein 3 OS=Oryza sativa subsp. japonica GN=Os02g0460200 PE=2 SV=1
c55174_g1	5	MED15A	0	5.5968	0	Mediator of RNA polymerase II transcription subunit 15a OS=Arabidopsis thaliana GN=MED15A PE=1 SV=1
c60042_g1	5	CSLD3	0	5.5706	0	Cellulose synthase-like protein D3 OS=Arabidopsis thaliana GN=CSLD3 PE=1 SV=1
c64776_g1	5	--	0	5.5363	0	--
c58383_g1	5	--	0	5.5281	0	--
c62478_g2	5	--	0	5.5266	0	--
c57359_g2	5	AVT1	0	5.497	0	Vacuolar amino acid transporter 1 OS=Saccharomyces cerevisiae (strain ATCC 204508 / S288c) GN=AVT1 PE=1 SV=1
c50770_g1	5	--	0	5.4925	0	--
c55104_g1	5	PHY1	0	5.4843	0	Light-sensor Protein kinase OS=Ceratodon purpureus GN=PHY1 PE=3 SV=3
c25105_g1	5	--	0	5.4693	0	--
c65098_g1	5	--	0	5.4587	0	--
c44939_g1	5	LYK4	0	5.4406	0	LysM domain receptor-like kinase 4 OS=Arabidopsis thaliana GN=LYK4 PE=1 SV=1
c64583_g5	5	--	0	5.4381	0	--
c41698_g1	5	TGA21	0	5.4305	0	TGACG-sequence-specific DNA-binding protein TGA-2.1 OS=Nicotiana tabacum GN=TGA21 PE=1 SV=1
c56701_g1	5	--	0	5.4071	0	--
c61749_g1	5	--	0	5.3965	0	--
c100115_g1	5	OFP17	0	5.3453	0	Transcription repressor OFP17 OS=Arabidopsis thaliana GN=OFP17 PE=2 SV=1
c63824_g2	5	SOP1	0	5.3238	0	Peroxygenase OS=Sesamum indicum GN=SOP1 PE=1 SV=1
c50834_g1	5	PECS-2.1	0	5.313	0	Pectinesterase 2 OS=Citrus sinensis GN=PECS-2.1 PE=2 SV=1
c19886_g1	5	--	0	5.3124	0	--
c41769_g1	5	--	0	5.3091	0	--
c67649_g2	5	CLH2	0	5.3025	0	Chlorophyllase-2, chloroplastic OS=Arabidopsis thaliana GN=CLH2 PE=1 SV=1
c45696_g1	5	--	0	5.2967	0	--
c38196_g1	5	--	0	5.29	0	--
c48013_g1	5	--	0	5.2887	0	--
c49559_g1	5	--	0	5.2712	0	--
c63925_g1	5	--	0	5.2661	0	--
c51385_g1	5	NRAMP5	0	5.2659	0	Metal transporter Nramp5 OS=Oryza sativa subsp. japonica GN=NRAMP5 PE=2 SV=1
c44126_g1	5	--	0	5.2657	0	--
c55972_g1	5	--	0	5.2601	0	--
c52189_g1	5	--	0	5.259	0	--
c66932_g3	5	ppt3	0	5.2378	0	Palmitoyl-protein thioesterase 3 OS=Dictyostelium discoideum GN=ppt3 PE=3 SV=1
c127253_g1	5	--	0	5.2355	0	--
c86368_g1	5	WRKY45	0	5.2274	0	Probable WRKY transcription factor 45 OS=Arabidopsis thaliana GN=WRKY45 PE=2 SV=1
c68575_g2	5	At1g14390	0	5.205	0	Probable LRR receptor-like serine/threonine-protein kinase At1g14390 OS=Arabidopsis thaliana GN=At1g14390 PE=2 SV=1
c52289_g1	5	GOLS2	0	5.1966	0	Galactinol synthase 2 OS=Solanum lycopersicum GN=GOLS2 PE=2 SV=1
c40817_g1	5	CYP707A1	0	5.1859	0	Abscisic acid 8'-hydroxylase 1 OS=Arabidopsis thaliana GN=CYP707A1 PE=2 SV=1
c71731_g1	5	--	0	5.1817	0	--
c69350_g2	5	--	0	5.1788	0	--
c68959_g2	5	--	0	5.1531	0	--
c86316_g1	5	1-SST	0	5.1348	0	Sucrose:sucrose 1-fructosyltransferase OS=Festuca arundinacea GN=1-SST PE=1 SV=1
c58751_g1	5	HB2	0	5.1153	0	Non-symbiotic hemoglobin 2 OS=Gossypium hirsutum GN=HB2 PE=3 SV=1
c44489_g2	5	--	0	5.1026	0	--
c92569_g1	5	--	0	5.101	0	--
c65801_g3	5	UGT88A1	0	5.0865	0	UDP-glycosyltransferase 88A1 OS=Arabidopsis thaliana GN=UGT88A1 PE=2 SV=1
c44837_g2	5	--	0	5.0749	0	--
c44316_g1	5	PPI1	0	5.0739	0	Proton pump-interactor 1 OS=Arabidopsis thaliana GN=PPI1 PE=1 SV=2
c47404_g1	5	HIPP26	0	5.071	0	Heavy metal-associated isoprenylated plant protein 26 OS=Arabidopsis thaliana GN=HIPP26 PE=1 SV=1
c39452_g1	5	--	0	5.0702	0	--
c67871_g1	5	Chlorophyllase-1,chloroplasticOS=Citrusunshiu	0	5.0687	0	Chlorophyllase-1, chloroplastic OS=Citrus unshiu PE=2 SV=1
c52870_g1	5	--	0	5.067	0	--
c70941_g2	5	--	0	5.0487	0	--
c67863_g4	5	NPC4	0	5.0477	0	Non-specific phospholipase C4 OS=Arabidopsis thaliana GN=NPC4 PE=1 SV=1
c43947_g1	5	--	0	5.044	0	--
c140949_g1	5	--	0	5.0429	0	--
c69536_g2	5	--	0	5.0374	0	--
c20385_g1	5	--	0	5.0372	0	--
c44381_g1	5	--	0	5.0323	0	--
c40565_g1	6	14kDaproline-richproteinDC2.15OS=Daucuscarota	0	-6.7411	0	14 kDa proline-rich protein DC2.15 OS=Daucus carota PE=2 SV=1
c65009_g1	6	At1g67750	0	-6.5167	0	Probable pectate lyase 5 OS=Arabidopsis thaliana GN=At1g67750 PE=2 SV=2
c42932_g1	6	CXE7	0	-6.2237	0	Probable carboxylesterase 7 OS=Arabidopsis thaliana GN=CXE7 PE=2 SV=1
c68088_g3	6	--	0	-6.0797	0	--
c52013_g2	6	AHP4	0	-5.9832	0	Histidine-containing phosphotransfer protein 4 OS=Arabidopsis thaliana GN=AHP4 PE=1 SV=2
c38518_g2	6	--	0	-5.9659	0	--
c67059_g4	6	--	0	-5.8935	0	--
c47131_g1	6	--	0	-5.708	0	--
c61710_g1	6	At5g15080	0	-5.708	0	Probable receptor-like protein kinase At5g15080 OS=Arabidopsis thaliana GN=At5g15080 PE=2 SV=1
c21961_g1	6	--	0	-5.6771	0	--
c33024_g1	6	--	0	-5.6334	0	--
c38016_g1	6	--	0	-5.6319	0	--
c62110_g1	6	RPS9C	0	-5.4352	0	40S ribosomal protein S9-2 OS=Arabidopsis thaliana GN=RPS9C PE=2 SV=1
c54245_g1	6	At1g11410	0	-5.3939	0	G-type lectin S-receptor-like serine/threonine-protein kinase At1g11410 OS=Arabidopsis thaliana GN=At1g11410 PE=3 SV=3
c54053_g1	6	--	0	-5.305	0	--
c30280_g1	6	CAT6	0	-5.2594	0	Cationic amino acid transporter 6, chloroplastic OS=Arabidopsis thaliana GN=CAT6 PE=2 SV=1
c67446_g2	6	--	0	-5.2397	0	--
c45339_g1	6	--	0	-5.2059	0	--
c66950_g4	6	--	0	-5.1356	0	--
c39916_g1	6	ARAC7	0	-5.1227	0	Rac-like GTP-binding protein ARAC7 OS=Arabidopsis thaliana GN=ARAC7 PE=1 SV=1
c35387_g1	6	APL	0	-5.116	0	Myb family transcription factor APL OS=Arabidopsis thaliana GN=APL PE=2 SV=2
c54147_g2	6	CRRSP60	0	-5.0912	0	Cysteine-rich repeat secretory protein 60 OS=Arabidopsis thaliana GN=CRRSP60 PE=1 SV=1
c708_g1	6	--	0	-5.0802	0	--
c24494_g1	7	--	6.871	0	0	--
c41763_g1	7	TPS13	6.7682	0	0	Probable terpene synthase 13 OS=Ricinus communis GN=TPS13 PE=3 SV=1
c65489_g9	7	--	6.7383	0	0	--
c27560_g1	7	--	6.411	0	0	--
c70095_g1	7	Mhc	6.3699	0	0	Myosin heavy chain, muscle OS=Drosophila melanogaster GN=Mhc PE=1 SV=4
c68060_g6	7	--	6.2027	0	0	--
c62815_g1	7	--	6.0443	0	0	--
c71326_g3	7	NPC1	5.886	0	0	Niemann-Pick C1 protein OS=Sus scrofa GN=NPC1 PE=2 SV=1
c68970_g2	7	--	5.4773	0	0	--
c68267_g1	7	--	5.4623	0	0	--
c41690_g1	7	Perlucin-likeproteinOS=Mytilusgalloprovincialis	5.4514	0	0	Perlucin-like protein OS=Mytilus galloprovincialis PE=1 SV=1
c62192_g1	7	--	5.3071	0	0	--
c56468_g4	7	--	5.3045	0	0	--
c58186_g1	7	ahcy-a	5.2953	0	0	Adenosylhomocysteinase A OS=Xenopus laevis GN=ahcy-a PE=2 SV=1
c85461_g1	7	--	5.2877	0	0	--
c13670_g1	7	CRRSP55	5.284	0	0	Cysteine-rich repeat secretory protein 55 OS=Arabidopsis thaliana GN=CRRSP55 PE=2 SV=1
c67815_g1	7	--	5.2456	0	0	--
c68943_g6	7	--	5.2358	0	0	--
c45796_g1	7	--	5.2235	0	0	--
c70983_g3	7	--	5.2202	0	0	--
c73371_g1	7	RpL4	5.2201	0	0	60S ribosomal protein L4 OS=Drosophila melanogaster GN=RpL4 PE=1 SV=2
c47531_g1	7	--	5.2197	0	0	--
c71503_g5	7	--	5.1258	0	0	--
c64786_g1	7	AIR3	5.1181	0	0	Subtilisin-like protease SBT5.3 OS=Arabidopsis thaliana GN=AIR3 PE=2 SV=1
c71629_g1	7	--	4.9104	0	0	--
c62376_g2	7	ZEP	4.903	0	0	Zeaxanthin epoxidase, chloroplastic OS=Arabidopsis thaliana GN=ZEP PE=1 SV=1
c68973_g2	7	Retrovirus-relatedPolpolyproteinfromtransposonTNT1-94OS=Nicotianatabacum	4.9018	0	0	Retrovirus-related Pol polyprotein from transposon TNT 1-94 OS=Nicotiana tabacum PE=2 SV=1
c69169_g2	7	--	4.8919	0	0	--
c53902_g1	7	--	4.8914	0	0	--
c38895_g1	7	KIN12B	4.8882	0	0	Kinesin-like protein KIN12B OS=Arabidopsis thaliana GN=KIN12B PE=1 SV=1
c98124_g1	7	ISPH	4.8028	0	0	4-hydroxy-3-methylbut-2-enyl diphosphate reductase, chloroplastic OS=Oryza sativa subsp. japonica GN=ISPH PE=2 SV=1
c66849_g6	7	AtMg01250	4.7997	0	0	Uncharacterized mitochondrial protein AtMg01250 OS=Arabidopsis thaliana GN=AtMg01250 PE=4 SV=1
c66141_g5	7	WOX4	4.7986	0	0	WUSCHEL-related homeobox 4 OS=Arabidopsis thaliana GN=WOX4 PE=2 SV=1
c10235_g2	7	At1g65750	4.7152	0	0	Putative ribonuclease H protein At1g65750 OS=Arabidopsis thaliana GN=At1g65750 PE=3 SV=1
c107623_g1	7	--	4.7052	0	0	--
c10687_g1	7	--	4.6986	0	0	--
c59777_g1	7	--	4.646	0	0	--
c49469_g1	7	--	4.6428	0	0	--
c58922_g2	7	--	4.609	0	0	--
c52912_g1	7	Amy1	4.586	0	0	Alpha-amylase 1 OS=Mus musculus GN=Amy1 PE=1 SV=2
c38819_g1	7	phg1b	4.5833	0	0	Putative phagocytic receptor 1b OS=Dictyostelium discoideum GN=phg1b PE=2 SV=1
c23174_g1	7	--	4.5828	0	0	--
c99789_g1	7	--	4.5792	0	0	--
c65994_g1	7	--	4.5706	0	0	--
c98706_g1	7	PPC6-7	4.5699	0	0	Probable protein phosphatase 2C 73 OS=Arabidopsis thaliana GN=PPC6-7 PE=2 SV=1
c38701_g1	7	--	4.516	0	0	--
c70376_g2	7	--	4.5046	0	0	--
c61596_g2	7	ABCG40	4.4551	0	0	ABC transporter G family member 40 OS=Arabidopsis thaliana GN=ABCG40 PE=1 SV=1
c58296_g1	7	RPL6	4.4487	0	0	60S ribosomal protein L6 OS=Chinchilla lanigera GN=RPL6 PE=2 SV=3
c6992_g1	7	--	4.4394	0	0	--
c21238_g1	7	--	4.3977	0	0	--
c68973_g3	7	ACA1	4.3751	0	0	Alpha carbonic anhydrase 1, chloroplastic OS=Arabidopsis thaliana GN=ACA1 PE=1 SV=2
c7622_g1	7	EXLB1	4.3649	0	0	Expansin-like B1 OS=Oryza sativa subsp. japonica GN=EXLB1 PE=2 SV=2
c39302_g1	7	fadD26	4.364	0	0	Long-chain-fatty-acid--AMP ligase FadD26 OS=Mycobacterium bovis (strain ATCC BAA-935 / AF2122/97) GN=fadD26 PE=1 SV=1
c62425_g5	7	--	4.3636	0	0	--
c53114_g1	7	--	4.3565	0	0	--
c39198_g1	7	--	4.3349	0	0	--
c38033_g1	7	GALAK	4.3005	0	0	Galacturonokinase OS=Arabidopsis thaliana GN=GALAK PE=1 SV=1
c53020_g1	7	--	4.2816	0	0	--
c69441_g5	7	SPX3	4.2606	0	0	SPX domain-containing protein 3 OS=Arabidopsis thaliana GN=SPX3 PE=2 SV=1
c12153_g1	7	--	4.2457	0	0	--
c67818_g2	7	--	4.2422	0	0	--
c57294_g2	7	--	4.2419	0	0	--
c50870_g2	7	PCK1	4.2295	0	0	Phosphoenolpyruvate carboxykinase, cytosolic [GTP] OS=Gallus gallus GN=PCK1 PE=2 SV=1
c69109_g1	7	--	4.2268	0	0	--
c54812_g1	7	LRX4	4.1438	0	0	Leucine-rich repeat extensin-like protein 4 OS=Arabidopsis thaliana GN=LRX4 PE=2 SV=1
c70835_g5	7	--	4.1375	0	0	--
c55579_g1	7	IPT5	4.1365	0	0	Adenylate isopentenyltransferase 5, chloroplastic OS=Arabidopsis thaliana GN=IPT5 PE=1 SV=2
c71564_g2	7	--	4.1256	0	0	--
c69639_g3	7	--	4.1145	0	0	--
c49327_g1	7	EXLB1	4.1061	0	0	Expansin-like B1 OS=Oryza sativa subsp. japonica GN=EXLB1 PE=2 SV=2
c47911_g1	7	UGT85A24	4.0871	0	0	7-deoxyloganetin glucosyltransferase OS=Gardenia jasminoides GN=UGT85A24 PE=1 SV=1
c56065_g1	7	--	4.0861	0	0	--
c68236_g2	7	--	4.0731	0	0	--
c67550_g4	7	--	4.0546	0	0	--
c63970_g1	7	--	4.0309	0	0	--
c67092_g2	7	MPK1	3.9841	0	0	Mitogen-activated protein kinase 1 OS=Oryza sativa subsp. japonica GN=MPK1 PE=1 SV=1
c45883_g1	7	--	3.9558	0	0	--
c98712_g1	7	--	3.9403	0	0	--
c3523_g1	7	At3g47570	3.9354	0	0	Probable LRR receptor-like serine/threonine-protein kinase At3g47570 OS=Arabidopsis thaliana GN=At3g47570 PE=2 SV=1
c24104_g1	7	--	3.8835	0	0	--
c31206_g1	7	SCP2	3.867	0	0	Non-specific lipid-transfer protein OS=Bos taurus GN=SCP2 PE=1 SV=2
c80054_g1	7	RpL13A	3.8538	0	0	60S ribosomal protein L13a OS=Spodoptera frugiperda GN=RpL13A PE=2 SV=1
c99198_g1	7	--	3.8389	0	0	--
c71492_g3	7	--	3.8362	0	0	--
c58178_g1	7	--	3.826	0	0	--
c63262_g5	7	GAT1	3.8109	0	0	GABA transporter 1 OS=Arabidopsis thaliana GN=GAT1 PE=1 SV=1
c272_g1	7	Os02g0637000	3.8056	0	0	Putative ripening-related protein 2 OS=Oryza sativa subsp. japonica GN=Os02g0637000 PE=3 SV=1
c65766_g3	7	--	3.7943	0	0	--
c30287_g1	7	Rps6	3.7833	0	0	40S ribosomal protein S6 OS=Rattus norvegicus GN=Rps6 PE=1 SV=1
c24808_g1	7	PAL	3.7826	0	0	Phenylalanine ammonia-lyase OS=Helianthus annuus GN=PAL PE=2 SV=2
c69857_g3	8	--	-5.6543	0	0	--
c65842_g8	8	--	-5.4092	0	0	--
c71834_g2	8	At1g48120	-5.4011	0	0	Serine/threonine-protein phosphatase 7 long form homolog OS=Arabidopsis thaliana GN=At1g48120 PE=2 SV=1
c52590_g1	8	--	-5.2634	0	0	--
c64209_g1	8	ERF1A	-5.2282	0	0	Ethylene-responsive transcription factor 1A OS=Arabidopsis thaliana GN=ERF1A PE=1 SV=2
c67437_g8	8	--	-5.143	0	0	--
c70310_g3	8	AtMg00810	-5.065	0	0	Uncharacterized mitochondrial protein AtMg00810 OS=Arabidopsis thaliana GN=AtMg00810 PE=4 SV=1
c67543_g1	8	--	-5.0058	0	0	--
c63841_g1	8	At3g02645	-4.8927	0	0	Putative UPF0481 protein At3g02645 OS=Arabidopsis thaliana GN=At3g02645 PE=3 SV=1
c66444_g5	8	--	-4.8748	0	0	--
c70927_g2	8	--	-4.8129	0	0	--
c71661_g1	8	--	-4.7388	0	0	--
c61819_g2	8	--	-4.7384	0	0	--
c57107_g1	8	FRS6	-4.7123	0	0	Protein FAR1-RELATED SEQUENCE 6 OS=Arabidopsis thaliana GN=FRS6 PE=2 SV=1
c48969_g2	8	At3g47200	-4.6496	0	0	UPF0481 protein At3g47200 OS=Arabidopsis thaliana GN=At3g47200 PE=2 SV=1
c69900_g1	8	--	-4.626	0	0	--
c44774_g1	8	p20	-4.6161	0	0	Uncharacterized N-acetyltransferase p20 OS=Bacillus licheniformis GN=p20 PE=3 SV=1
c5514_g1	8	Secoisolariciresinoldehydrogenase(Fragment)OS=Forsythiaintermedia	-4.5989	0	0	Secoisolariciresinol dehydrogenase (Fragment) OS=Forsythia intermedia PE=1 SV=1
c59178_g1	8	At3g02645	-4.5483	0	0	Putative UPF0481 protein At3g02645 OS=Arabidopsis thaliana GN=At3g02645 PE=3 SV=1
c55697_g1	8	--	-4.5366	0	0	--
c64818_g4	8	BXL1	-4.5042	0	0	Beta-D-xylosidase 1 OS=Arabidopsis thaliana GN=BXL1 PE=1 SV=1
c49834_g1	8	--	-4.5018	0	0	--
c70753_g2	8	WAK2	-4.478	0	0	Wall-associated receptor kinase 2 OS=Arabidopsis thaliana GN=WAK2 PE=1 SV=1
c43697_g1	8	--	-4.4634	0	0	--
c53735_g1	8	--	-4.4559	0	0	--
c70922_g4	8	--	-4.4071	0	0	--
c28388_g1	8	--	-4.3256	0	0	--
c60454_g4	8	--	-4.2422	0	0	--
c51074_g1	8	HIDM	-4.1909	0	0	2-hydroxyisoflavanone dehydratase OS=Glycyrrhiza echinata GN=HIDM PE=1 SV=1
c61143_g2	8	--	-4.0648	0	0	--
c22407_g1	8	--	-4.0552	0	0	--
c114335_g1	8	--	-4.0257	0	0	--
c68952_g5	8	--	-3.9893	0	0	--
c139379_g1	8	CPR	-3.9871	0	0	NADPH--cytochrome P450 reductase OS=Catharanthus roseus GN=CPR PE=2 SV=1
c67274_g1	8	--	-3.9785	0	0	--
c71963_g1	8	--	-3.8935	0	0	--
c67893_g1	8	--	-3.8524	0	0	--
c46127_g1	8	--	-3.829	0	0	--
c61670_g1	9	SOT5	3.5204	-6.6711	0	Cytosolic sulfotransferase 5 OS=Arabidopsis thaliana GN=SOT5 PE=1 SV=1
c69343_g3	9	CYP71B36	1.4763	-6.4615	0	Cytochrome P450 71B36 OS=Arabidopsis thaliana GN=CYP71B36 PE=3 SV=1
c69956_g3	9	PHO1-H1	2.4884	-5.8776	0	Phosphate transporter PHO1 homolog 1 OS=Arabidopsis thaliana GN=PHO1-H1 PE=2 SV=1
c60625_g1	9	AZI1	3.1795	-5.6029	0	pEARLI1-like lipid transfer protein 1 OS=Arabidopsis thaliana GN=AZI1 PE=1 SV=1
c60134_g4	9	--	1.5587	-5.5532	0	--
c48688_g1	10	--	-4.8094	2.4025	0	--
c69926_g2	10	AVT1	-4.7537	3.2322	0	Vacuolar amino acid transporter 1 OS=Saccharomyces cerevisiae (strain ATCC 204508 / S288c) GN=AVT1 PE=1 SV=1
c71547_g5	10	FLS	-4.6796	1.7668	0	Flavonol synthase/flavanone 3-hydroxylase OS=Citrus unshiu GN=FLS PE=1 SV=1
c63931_g2	10	ATL1	-4.2497	2.9205	0	RING-H2 finger protein ATL1 OS=Arabidopsis thaliana GN=ATL1 PE=2 SV=1
c67424_g3	10	--	-4.1691	1.5205	0	--
c63084_g2	10	--	-3.862	3.6887	0	--
c43806_g1	10	EP1	-3.7944	2.045	0	Epidermis-specific secreted glycoprotein EP1 OS=Daucus carota GN=EP1 PE=1 SV=1
c71998_g1	10	CHI2	-3.2496	5.8319	0	Endochitinase A2 OS=Pisum sativum GN=CHI2 PE=1 SV=2
c52674_g1	10	--	-3.4838	5.605	0	--
c68454_g3	10	--	-3.6891	5.452	0	--
c71981_g2	10	At2g48020	-2.0841	5.1994	0	Sugar transporter ERD6-like 7 OS=Arabidopsis thaliana GN=At2g48020 PE=2 SV=2
c66732_g1	11	BMY1	4.9721	-4.5783	2.6859	Beta-amylase OS=Glycine max GN=BMY1 PE=1 SV=3
c67280_g7	11	ABCI17	4.591	-2.2229	2.6329	ABC transporter I family member 17 OS=Arabidopsis thaliana GN=ABCI17 PE=2 SV=1
c139484_g1	12	--	-6.519	1.6568	-6.7396	--
c70045_g2	12	HIPP26	-5.2986	2.8485	-2.4762	Heavy metal-associated isoprenylated plant protein 26 OS=Arabidopsis thaliana GN=HIPP26 PE=1 SV=1
c55156_g1	12	--	-5.2228	1.8541	-4.674	--
c68643_g3	14	HIPP26	-2.3307	3.5911	5.3558	Heavy metal-associated isoprenylated plant protein 26 OS=Arabidopsis thaliana GN=HIPP26 PE=1 SV=1
c46022_g1	15	FLS	8.7902	0	6.5373	Flavonol synthase/flavanone 3-hydroxylase OS=Petroselinum crispum GN=FLS PE=1 SV=1
c61168_g3	15	Flavonolsynthase/flavanone3-hydroxylaseOS=Solanumtuberosum	8.7334	0	6.9076	Flavonol synthase/flavanone 3-hydroxylase OS=Solanum tuberosum PE=2 SV=1
c49804_g1	15	--	8.0803	0	10.203	--
c56987_g1	15	--	7.4817	0	7.8076	--
c61168_g2	15	FL	7.2357	0	5.503	Flavonol synthase/flavanone 3-hydroxylase OS=Petunia hybrida GN=FL PE=2 SV=1
c63237_g2	15	EmbryonicproteinDC-8OS=Daucuscarota	7.0966	0	7.8409	Embryonic protein DC-8 OS=Daucus carota PE=3 SV=1
c49500_g1	15	Kaempferol3-O-beta-D-galactosyltransferaseOS=Petuniahybrida	7.0766	0	4.2276	Kaempferol 3-O-beta-D-galactosyltransferase OS=Petunia hybrida PE=1 SV=1
c56101_g1	15	--	6.9902	0	6.3625	--
c69226_g7	15	--	6.4987	0	4.1748	--
c42040_g1	15	PSOMT1	6.4835	0	5.2211	(R,S)-reticuline 7-O-methyltransferase OS=Papaver somniferum GN=PSOMT1 PE=1 SV=1
c65673_g1	15	SDD1	6.3664	0	5.6746	Subtilisin-like protease SDD1 OS=Arabidopsis thaliana GN=SDD1 PE=2 SV=1
c64039_g2	15	BETAA-AD	6.3076	0	6.3965	Beta-adaptin-like protein A OS=Arabidopsis thaliana GN=BETAA-AD PE=1 SV=1
c68232_g10	15	UGT90A1	6.2749	0	5.4341	UDP-glycosyltransferase 90A1 OS=Arabidopsis thaliana GN=UGT90A1 PE=2 SV=1
c50193_g1	15	--	6.2511	0	6.1512	--
c47877_g1	15	sld1	5.9204	0	4.883	Delta(8)-fatty-acid desaturase OS=Helianthus annuus GN=sld1 PE=1 SV=1
c24529_g1	15	DREB1C	5.8365	0	4.723	Dehydration-responsive element-binding protein 1C OS=Arabidopsis thaliana GN=DREB1C PE=2 SV=1
c9938_g2	15	ENDO2	5.7356	0	6.6915	Endonuclease 2 OS=Arabidopsis thaliana GN=ENDO2 PE=1 SV=1
c13268_g1	15	--	5.6757	0	4.4955	--
c65058_g3	15	PRP39	5.5645	0	4.7169	Pre-mRNA-processing factor 39 OS=Saccharomyces cerevisiae (strain ATCC 204508 / S288c) GN=PRP39 PE=1 SV=1
c60254_g2	15	--	5.4652	0	5.1711	--
c53660_g2	15	LACS2	5.4178	0	5.9278	Long chain acyl-CoA synthetase 2 OS=Arabidopsis thaliana GN=LACS2 PE=2 SV=1
c19981_g1	15	--	5.3998	0	4.8477	--
c70529_g5	15	TUBA5	5.383	0	5.4441	Tubulin alpha-5 chain OS=Arabidopsis thaliana GN=TUBA5 PE=1 SV=2
c65971_g6	15	--	5.3771	0	4.9251	--
c48852_g1	15	LECRKS7	5.3031	0	5.459	Probable L-type lectin-domain containing receptor kinase S.7 OS=Arabidopsis thaliana GN=LECRKS7 PE=2 SV=1
c9386_g1	15	--	5.2379	0	4.9805	--
c42099_g1	15	--	5.1869	0	6.1795	--
c50714_g1	15	--	5.1543	0	4.095	--
c64952_g3	15	BAM3	5.0854	0	4.0761	Beta-amylase 3, chloroplastic OS=Arabidopsis thaliana GN=BAM3 PE=1 SV=3
c59976_g1	15	DRP5A	5.0846	0	5.2583	Dynamin-related protein 5A OS=Arabidopsis thaliana GN=DRP5A PE=2 SV=1
c68232_g5	15	UGT90A2	5.0649	0	4.1709	UDP-glycosyltransferase 90A2 OS=Arabidopsis thaliana GN=UGT90A2 PE=2 SV=1
c70449_g3	15	--	5.0148	0	5.9318	--
c70333_g8	15	--	5.0023	0	4.2602	--
c134160_g1	15	UGT85A23	4.9951	0	3.246	7-deoxyloganetin glucosyltransferase OS=Catharanthus roseus GN=UGT85A23 PE=1 SV=1
c45431_g1	15	--	4.9505	0	5.5644	--
c62099_g8	15	--	4.9251	0	5.0191	--
c34279_g1	15	60SacidicribosomalproteinP2OS=Partheniumargentatum	4.8595	0	6.7378	60S acidic ribosomal protein P2 OS=Parthenium argentatum PE=3 SV=1
c69219_g1	15	--	4.8373	0	3.7083	--
c56657_g1	15	TBL45	4.8311	0	2.4031	Protein trichome birefringence-like 45 OS=Arabidopsis thaliana GN=TBL45 PE=2 SV=1
c64993_g3	15	BAM4	4.8168	0	5.1231	Inactive beta-amylase 4, chloroplastic OS=Arabidopsis thaliana GN=BAM4 PE=2 SV=1
c63963_g1	15	--	4.7938	0	4.9689	--
c57491_g1	15	At3g63340	4.7238	0	4.1712	Probable protein phosphatase 2C 51 OS=Arabidopsis thaliana GN=At3g63340 PE=2 SV=2
c68013_g4	15	CYCB3-1	4.7002	0	5.3469	Putative cyclin-B3-1 OS=Arabidopsis thaliana GN=CYCB3-1 PE=3 SV=2
c60561_g1	15	CHS1	4.6982	0	1.8278	Chalcone synthase 1 OS=Camellia sinensis GN=CHS1 PE=2 SV=1
c55392_g1	15	TIP1-3	4.5873	0	6.7507	Aquaporin TIP1-3 OS=Arabidopsis thaliana GN=TIP1-3 PE=1 SV=1
c27267_g1	15	DBR	4.5822	0	3.9779	2-alkenal reductase (NADP(+)-dependent) OS=Nicotiana tabacum GN=DBR PE=1 SV=1
c69987_g1	15	SKIP23	4.5798	0	4.2801	F-box protein SKIP23 OS=Arabidopsis thaliana GN=SKIP23 PE=1 SV=1
c17002_g1	15	--	4.5759	0	5.5419	--
c69929_g8	15	--	4.5612	0	7.8171	--
c50792_g1	15	--	4.5002	0	5.7631	--
c62279_g3	15	--	4.4991	0	3.7264	--
c65785_g1	15	--	4.4914	0	3.7262	--
c44099_g1	15	--	4.4872	0	2.9085	--
c69293_g3	15	At1g67720	4.4634	0	4.4318	Probable LRR receptor-like serine/threonine-protein kinase At1g67720 OS=Arabidopsis thaliana GN=At1g67720 PE=2 SV=1
c61947_g17	15	sld1	4.4623	0	5.9626	Delta(8)-fatty-acid desaturase OS=Helianthus annuus GN=sld1 PE=1 SV=1
c60640_g1	15	--	4.458	0	3.9301	--
c72100_g1	15	--	4.4429	0	2.9864	--
c61596_g1	15	PDR1	4.4195	0	3.921	Pleiotropic drug resistance protein 1 OS=Nicotiana tabacum GN=PDR1 PE=2 SV=1
c70198_g2	15	UGT80A2	4.4158	0	3.6996	Sterol 3-beta-glucosyltransferase UGT80A2 OS=Arabidopsis thaliana GN=UGT80A2 PE=1 SV=1
c69198_g2	15	--	4.3996	0	4.292	--
c64510_g3	15	HistoneH3.2OS=Triticumaestivum	4.3987	0	2.5089	Histone H3.2 OS=Triticum aestivum PE=1 SV=2
c50810_g1	15	(+)-pulegonereductaseOS=Menthapiperita	4.3761	0	3.8802	(+)-pulegone reductase OS=Mentha piperita PE=1 SV=1
c59633_g1	15	ASPG1	4.3502	0	3.8291	Protein ASPARTIC PROTEASE IN GUARD CELL 1 OS=Arabidopsis thaliana GN=ASPG1 PE=1 SV=1
c32241_g1	15	--	4.3298	0	4.5861	--
c41435_g1	15	--	4.3094	0	5.4595	--
c65713_g2	15	LPP2	4.3008	0	5.8449	Lipid phosphate phosphatase 2 OS=Arabidopsis thaliana GN=LPP2 PE=2 SV=1
c85418_g1	15	ATK4	4.2999	0	5.0264	Kinesin-4 OS=Arabidopsis thaliana GN=ATK4 PE=1 SV=2
c67035_g1	15	--	4.2937	0	3.3372	--
c48727_g2	15	CHR25	4.2394	0	4.8851	Protein CHROMATIN REMODELING 25 OS=Arabidopsis thaliana GN=CHR25 PE=1 SV=1
c68472_g5	15	PIP5K9	4.2362	0	4.4119	Phosphatidylinositol 4-phosphate 5-kinase 9 OS=Arabidopsis thaliana GN=PIP5K9 PE=1 SV=2
c70041_g7	15	--	4.2354	0	3.934	--
c67097_g1	15	--	4.2241	0	4.9709	--
c67523_g4	15	--	4.2001	0	2.4479	--
c68957_g1	15	UDP-GALT2	4.1801	0	3.8365	UDP-galactose transporter 2 OS=Arabidopsis thaliana GN=UDP-GALT2 PE=2 SV=1
c45771_g1	15	KCS4	4.146	0	3.1843	3-ketoacyl-CoA synthase 4 OS=Arabidopsis thaliana GN=KCS4 PE=2 SV=1
c29365_g1	15	--	4.1431	0	3.801	--
c69011_g2	15	OEP162	4.135	0	4.0097	Outer envelope pore protein 16-2, chloroplastic OS=Arabidopsis thaliana GN=OEP162 PE=2 SV=1
c55214_g1	15	--	4.1326	0	3.7048	--
c26621_g1	15	KCS4	4.1261	0	3.2476	3-ketoacyl-CoA synthase 4 OS=Arabidopsis thaliana GN=KCS4 PE=2 SV=1
c64458_g2	15	--	4.1147	0	2.9137	--
c57794_g1	15	--	4.063	0	4.0965	--
c60030_g1	15	PPD6	4.0539	0	5.4531	PsbP domain-containing protein 6, chloroplastic OS=Arabidopsis thaliana GN=PPD6 PE=1 SV=1
c53163_g1	15	--	4.0508	0	2.2663	--
c53489_g1	15	--	4.0291	0	3.6562	--
c51234_g1	15	--	4.014	0	3.2039	--
c58019_g1	15	fabG	4.0013	0	3.8991	3-oxoacyl-[acyl-carrier-protein] reductase FabG OS=Bacillus subtilis (strain 168) GN=fabG PE=3 SV=3
c67335_g3	15	PAL	3.9769	0	1.6044	Phenylalanine ammonia-lyase OS=Camellia sinensis GN=PAL PE=2 SV=1
c66431_g2	15	--	3.9762	0	2.9995	--
c64177_g6	15	CAPH2	3.9605	0	3.4957	Condensin-2 complex subunit H2 OS=Arabidopsis thaliana GN=CAPH2 PE=2 SV=1
c64036_g1	15	WDR62	3.9595	0	2.8403	WD repeat-containing protein 62 OS=Sus scrofa GN=WDR62 PE=3 SV=1
c57048_g1	15	CYP75B2	3.9453	0	2.485	Flavonoid 3'-monooxygenase OS=Petunia hybrida GN=CYP75B2 PE=2 SV=1
c69763_g1	15	--	3.9449	0	3.532	--
c64267_g1	15	BETVII	3.9264	0	2.4744	Profilin-1 OS=Betula pendula GN=BETVII PE=1 SV=1
c22155_g1	15	--	3.9187	0	4.3846	--
c65297_g7	15	UEV1D	3.9033	0	3.238	Ubiquitin-conjugating enzyme E2 variant 1D OS=Arabidopsis thaliana GN=UEV1D PE=1 SV=1
c50500_g1	15	--	3.891	0	3.9103	--
c69676_g3	15	--	3.8631	0	3.532	--
c54757_g2	15	--	3.8626	0	3.9789	--
c37729_g1	15	--	3.8589	0	3.1755	--
c62846_g5	15	TET3	3.8541	0	3.8071	Tetraspanin-3 OS=Arabidopsis thaliana GN=TET3 PE=2 SV=1
c54338_g1	15	--	3.8236	0	3.1537	--
c52073_g1	15	MAN2	3.8155	0	4.2876	Mannan endo-1,4-beta-mannosidase 2 OS=Arabidopsis thaliana GN=MAN2 PE=2 SV=1
c44160_g1	15	--	3.7972	0	2.1426	--
c69740_g2	15	Mb2734	3.7932	0	3.5011	Uncharacterized protein Mb2734 OS=Mycobacterium bovis (strain ATCC BAA-935 / AF2122/97) GN=Mb2734 PE=3 SV=1
c11348_g1	15	--	3.7843	0	3.6242	--
c58983_g1	15	Os01g0868300	3.7745	0	4.8322	DNA polymerase alpha catalytic subunit OS=Oryza sativa subsp. japonica GN=Os01g0868300 PE=2 SV=2
c52996_g1	15	ANP2	2.2012	0	6.5434	Mitogen-activated protein kinase kinase kinase 2 OS=Arabidopsis thaliana GN=ANP2 PE=2 SV=1
c69976_g2	15	ILL1	2.3642	0	5.7488	IAA-amino acid hydrolase ILR1-like 1 OS=Oryza sativa subsp. japonica GN=ILL1 PE=2 SV=1
c71016_g2	15	--	2.6361	0	5.3989	--
c61947_g15	15	SLD2	3.6391	0	5.1971	Delta(8)-fatty-acid desaturase 2 OS=Arabidopsis thaliana GN=SLD2 PE=1 SV=1
c61947_g12	15	sld1	3.6152	0	5.1895	Delta(8)-fatty-acid desaturase OS=Borago officinalis GN=sld1 PE=1 SV=1
c61947_g18	15	sld1	3.4716	0	5.132	Delta(8)-fatty-acid desaturase OS=Borago officinalis GN=sld1 PE=1 SV=1
c70571_g6	15	ERF053	1.4592	0	5.0488	Ethylene-responsive transcription factor ERF053 OS=Arabidopsis thaliana GN=ERF053 PE=2 SV=1
c25796_g1	15	--	3.5591	0	4.8742	--
c46798_g1	15	MIMI_L728	3.1523	0	4.7606	Uncharacterized protein L728 OS=Acanthamoeba polyphaga mimivirus GN=MIMI_L728 PE=4 SV=1
c70542_g3	16	TEF	-6.7083	0	-5.7727	Elongation factor 1-alpha OS=Yarrowia lipolytica (strain CLIB 122 / E 150) GN=TEF PE=2 SV=2
c87864_g1	16	--	-6.4599	0	-5.6049	--
c99646_g1	16	--	-6.4327	0	-3.0545	--
c48758_g1	16	--	-6.1359	0	-4.6034	--
c66573_g3	16	--	-6.0488	0	-3.1313	--
c64818_g3	16	BXL1	-5.9407	0	-4.2629	Beta-D-xylosidase 1 OS=Arabidopsis thaliana GN=BXL1 PE=1 SV=1
c59907_g1	16	PME41	-5.8432	0	-2.4899	Probable pectinesterase/pectinesterase inhibitor 41 OS=Arabidopsis thaliana GN=PME41 PE=2 SV=2
c63819_g1	16	--	-5.679	0	-4.7985	--
c69931_g3	16	CER26	-5.6526	0	-4.9822	Protein ECERIFERUM 26 OS=Arabidopsis thaliana GN=CER26 PE=2 SV=1
c66573_g4	16	Rchy1	-5.4917	0	-2.3568	RING finger and CHY zinc finger domain-containing protein 1 OS=Mus musculus GN=Rchy1 PE=1 SV=1
c45863_g1	16	--	-5.4516	0	-3.494	--
c56174_g1	16	--	-5.426	0	-3.1412	--
c66372_g2	16	--	-5.4001	0	-4.5196	--
c65838_g1	16	FTSH6	-5.3871	0	-2.6917	ATP-dependent zinc metalloprotease FTSH 6, chloroplastic OS=Arabidopsis thaliana GN=FTSH6 PE=2 SV=1
c52509_g3	16	--	-5.287	0	-1.6768	--
c57346_g4	16	--	-5.2754	0	-4.3771	--
c51691_g1	16	--	-5.2267	0	-3.3121	--
c22385_g1	16	--	-5.0931	0	-2.7697	--
c8639_g1	16	MYB330	-5.0754	0	-2.5746	Myb-related protein 330 OS=Antirrhinum majus GN=MYB330 PE=2 SV=1
c71042_g3	16	--	-4.8462	0	-3.9328	--
c71578_g1	16	--	-4.7674	0	-3.9913	--
c113438_g1	16	PME53	-4.7075	0	-4.8047	Probable pectinesterase 53 OS=Arabidopsis thaliana GN=PME53 PE=2 SV=1
c55339_g1	16	--	-4.6886	0	-2.6862	--
c71352_g3	16	--	-4.6721	0	-3.7968	--
c30053_g1	16	--	-4.6645	0	-1.2978	--
c53855_g1	16	SDI1	-4.6108	0	-4.7354	Protein SULFUR DEFICIENCY-INDUCED 1 OS=Arabidopsis thaliana GN=SDI1 PE=2 SV=1
c70250_g1	16	--	-4.5665	0	-4.7157	--
c138507_g1	16	SN2	-4.5523	0	-5.6116	Snakin-2 OS=Solanum tuberosum GN=SN2 PE=1 SV=1
c61866_g1	16	--	-4.535	0	-1.7212	--
c67996_g3	16	--	-4.4896	0	-2.7192	--
c67204_g2	16	At2g37460	-4.4799	0	-3.5422	WAT1-related protein At2g37460 OS=Arabidopsis thaliana GN=At2g37460 PE=2 SV=1
c67724_g1	16	--	-4.4789	0	-4.7788	--
c67233_g10	16	--	-4.4497	0	-1.7871	--
c61473_g1	16	--	-4.4476	0	-2.6558	--
c56304_g1	16	--	-4.4419	0	-4.4728	--
c63989_g1	16	RTM1	-4.434	0	-4.1814	Protein RESTRICTED TEV MOVEMENT 1 OS=Arabidopsis thaliana GN=RTM1 PE=1 SV=1
c56911_g1	16	--	-4.3778	0	-4.0755	--
c71578_g2	16	--	-4.3656	0	-4.4318	--
c67006_g1	16	--	-4.2955	0	-4.4248	--
c58535_g1	16	At3g12360	-4.2942	0	-4.3571	Ankyrin repeat-containing protein At3g12360 OS=Arabidopsis thaliana GN=At3g12360 PE=2 SV=1
c30966_g1	16	--	-4.2799	0	-2.6886	--
c71533_g2	16	--	-4.248	0	-3.0334	--
c63891_g1	16	--	-4.1851	0	-3.2535	--
c144781_g1	16	--	-4.1666	0	-2.1348	--
c70398_g1	16	RGLG2	-4.1618	0	-4.2109	E3 ubiquitin-protein ligase RGLG2 OS=Arabidopsis thaliana GN=RGLG2 PE=1 SV=1
c45036_g1	16	DAD1	-4.151	0	-4.7182	Phospholipase A(1) DAD1, chloroplastic OS=Arabidopsis thaliana GN=DAD1 PE=1 SV=1
c68687_g2	16	--	-4.1348	0	-2.9549	--
c121357_g1	16	DRT100	-4.1273	0	-2.4378	DNA-damage-repair/toleration protein DRT100 OS=Arabidopsis thaliana GN=DRT100 PE=2 SV=2
c56616_g2	16	WRKY30	-4.1195	0	-2.3223	Probable WRKY transcription factor 30 OS=Arabidopsis thaliana GN=WRKY30 PE=2 SV=1
c39919_g1	16	XTH7	-4.1176	0	-4.1574	Probable xyloglucan endotransglucosylase/hydrolase protein 7 OS=Arabidopsis thaliana GN=XTH7 PE=2 SV=2
c56293_g2	16	--	-4.0947	0	-3.4513	--
c60682_g1	16	CYP86B1	-4.0666	0	-7.1723	Cytochrome P450 86B1 OS=Arabidopsis thaliana GN=CYP86B1 PE=2 SV=1
c54905_g1	16	At2g48020	-4.0586	0	-2.3634	Sugar transporter ERD6-like 7 OS=Arabidopsis thaliana GN=At2g48020 PE=2 SV=2
c63991_g1	16	NAC061	-4.0543	0	-2.7718	Putative NAC domain-containing protein 61 OS=Arabidopsis thaliana GN=NAC061 PE=2 SV=1
c56372_g1	16	CASP-likeprotein1D2OS=Glycinemax	-4.0527	0	-3.4343	CASP-like protein 1D2 OS=Glycine max PE=2 SV=1
c52809_g1	16	CEL3	-4.0395	0	-5.7183	Endoglucanase 9 OS=Arabidopsis thaliana GN=CEL3 PE=1 SV=1
c63083_g1	16	Os06g0231050	-4.0262	0	-2.7193	Casparian strip membrane protein 3 OS=Oryza sativa subsp. japonica GN=Os06g0231050 PE=3 SV=1
c67072_g6	16	CYP707A1	-4.0219	0	-1.7172	Abscisic acid 8'-hydroxylase 1 OS=Arabidopsis thaliana GN=CYP707A1 PE=2 SV=1
c65670_g3	16	--	-3.9626	0	-2.6729	--
c146743_g1	16	RPS3	-3.9555	0	-3.3243	40S ribosomal protein S3 OS=Pongo abelii GN=RPS3 PE=2 SV=1
c52558_g1	16	At5g02620	-3.9194	0	-3.0628	Ankyrin repeat-containing protein At5g02620 OS=Arabidopsis thaliana GN=At5g02620 PE=1 SV=1
c69052_g8	16	WRKY53	-3.8251	0	-2.646	Probable WRKY transcription factor 53 OS=Arabidopsis thaliana GN=WRKY53 PE=1 SV=1
c70885_g1	16	--	-3.8166	0	-4.9638	--
c60576_g1	16	CYP711A1	-3.8001	0	-1.3351	Cytochrome P450 711A1 OS=Arabidopsis thaliana GN=CYP711A1 PE=2 SV=1
c71094_g6	16	--	-3.7887	0	-1.6112	--
c61333_g1	16	--	-3.3522	0	-5.5698	--
c19226_g1	16	--	-2.8432	0	-5.473	--
c67534_g10	16	--	-2.3539	0	-5.3609	--
c62773_g2	16	--	-2.6276	0	-5.2527	--
c38848_g1	16	SBT3.3	-2.6635	0	-5.2415	Subtilisin-like protease SBT3.3 OS=Arabidopsis thaliana GN=SBT3.3 PE=2 SV=1
c69806_g1	16	--	-1.7932	0	-5.2147	--
c70113_g7	16	--	-3.583	0	-5.1493	--
c6819_g1	16	CYCD6-1	-2.9561	0	-5.0645	Putative cyclin-D6-1 OS=Arabidopsis thaliana GN=CYCD6-1 PE=3 SV=1
c49968_g1	16	PSYR1	-2.648	0	-5.0532	Tyrosine-sulfated glycopeptide receptor 1 OS=Arabidopsis thaliana GN=PSYR1 PE=2 SV=1
c88069_g1	16	EXPA4	-3.3977	0	-5.0283	Expansin-A4 OS=Arabidopsis thaliana GN=EXPA4 PE=1 SV=1
c66606_g7	16	--	-1.9112	0	-4.9152	--
c67407_g2	16	--	-2.8702	0	-4.8734	--
c70869_g3	16	At5g39020	-3.1799	0	-4.8618	Probable receptor-like protein kinase At5g39020 OS=Arabidopsis thaliana GN=At5g39020 PE=2 SV=1
c115300_g1	16	--	-3.1742	0	-4.8557	--
c52508_g1	16	TBL36	-2.1843	0	-4.8461	Protein trichome birefringence-like 36 OS=Arabidopsis thaliana GN=TBL36 PE=2 SV=1
c66753_g3	16	pol	-3.0946	0	-4.7813	Retrovirus-related Pol polyprotein from transposon 17.6 OS=Drosophila melanogaster GN=pol PE=3 SV=1
c59841_g1	16	--	-3.6705	0	-4.7693	--
c65489_g7	17	CYP74A	0	12.482	4.1103	Allene oxide synthase, chloroplastic OS=Linum usitatissimum GN=CYP74A PE=1 SV=1
c63988_g2	17	--	0	10.767	7.9078	--
c68914_g2	17	--	0	10.612	8.5601	--
c31619_g1	17	CYP714A2	0	10.401	6.2064	Cytochrome P450 714A2 OS=Arabidopsis thaliana GN=CYP714A2 PE=2 SV=1
c68717_g4	17	--	0	10.15	8.244	--
c66854_g6	17	CYP74A	0	10.067	5.4598	Allene oxide synthase, chloroplastic OS=Linum usitatissimum GN=CYP74A PE=1 SV=1
c64615_g1	17	choD	0	9.9821	5.6729	Cholesterol oxidase OS=Mycobacterium tuberculosis (strain ATCC 25618 / H37Rv) GN=choD PE=1 SV=1
c61581_g1	17	--	0	9.9321	4.4009	--
c110231_g1	17	--	0	9.9235	5.5791	--
c44589_g1	17	MGL	0	9.7316	5.1414	Methionine gamma-lyase OS=Arabidopsis thaliana GN=MGL PE=1 SV=1
c36636_g1	17	HEV1	0	9.0473	5.0871	Pro-hevein OS=Hevea brasiliensis GN=HEV1 PE=1 SV=2
c67925_g1	17	--	0	9.0255	3.8171	--
c43692_g1	17	ILL4	0	8.9583	5.7902	IAA-amino acid hydrolase ILR1-like 4 OS=Arabidopsis thaliana GN=ILL4 PE=1 SV=2
c69931_g2	17	At5g63020	0	8.8546	8.4129	Probable disease resistance protein At5g63020 OS=Arabidopsis thaliana GN=At5g63020 PE=2 SV=2
c50087_g1	17	--	0	8.8338	7.2788	--
c65597_g1	17	PER44	0	8.8033	5.2662	Peroxidase 44 OS=Arabidopsis thaliana GN=PER44 PE=2 SV=1
c56011_g1	17	PARA	0	8.776	6.9537	Probable glutathione S-transferase parA OS=Nicotiana tabacum GN=PARA PE=2 SV=1
c55632_g1	17	NPF7.3	0	8.6571	4.6488	Protein NRT1/ PTR FAMILY 7.3 OS=Arabidopsis thaliana GN=NPF7.3 PE=1 SV=2
c61290_g1	17	CWINV1	0	8.4538	3.4342	Beta-fructofuranosidase, insoluble isoenzyme CWINV1 OS=Arabidopsis thaliana GN=CWINV1 PE=1 SV=1
c47239_g1	17	WRKY75	0	8.3311	4.8376	Probable WRKY transcription factor 75 OS=Arabidopsis thaliana GN=WRKY75 PE=2 SV=1
c63254_g1	17	SBP65	0	8.3094	9.2265	Seed biotin-containing protein SBP65 OS=Glycine max GN=SBP65 PE=2 SV=1
c67286_g3	17	MLO6	0	8.3069	4.1229	MLO-like protein 6 OS=Arabidopsis thaliana GN=MLO6 PE=2 SV=2
c62496_g2	17	CSLD3	0	8.2824	4.3661	Cellulose synthase-like protein D3 OS=Arabidopsis thaliana GN=CSLD3 PE=1 SV=1
c62885_g1	17	PNC1	0	8.2481	5.6532	Cationic peroxidase 1 OS=Arachis hypogaea GN=PNC1 PE=1 SV=2
c60981_g2	17	--	0	8.177	6.1118	--
c45068_g1	17	--	0	8.1599	7.2101	--
c67133_g1	17	AtMg00810	0	8.1259	4.0166	Uncharacterized mitochondrial protein AtMg00810 OS=Arabidopsis thaliana GN=AtMg00810 PE=4 SV=1
c70532_g4	17	RHA1B	0	8.0946	5.101	E3 ubiquitin-protein ligase RHA1B OS=Arabidopsis thaliana GN=RHA1B PE=2 SV=1
c65090_g2	17	--	0	8.0799	3.0695	--
c52409_g1	17	GH3.1	0	8.0628	5.0514	Probable indole-3-acetic acid-amido synthetase GH3.1 OS=Arabidopsis thaliana GN=GH3.1 PE=2 SV=1
c44399_g1	17	--	0	7.9682	6.3508	--
c65895_g1	17	LOX1.5	0	7.915	3.2847	Probable linoleate 9S-lipoxygenase 5 OS=Solanum tuberosum GN=LOX1.5 PE=2 SV=1
c69294_g1	17	Os06g0358800	0	7.7971	6.6253	Ribonuclease 3-like protein 3 OS=Oryza sativa subsp. japonica GN=Os06g0358800 PE=2 SV=1
c57177_g1	17	--	0	7.6514	5.2294	--
c45105_g1	17	HHP1	0	7.569	6.1362	Heptahelical transmembrane protein 1 OS=Arabidopsis thaliana GN=HHP1 PE=1 SV=1
c58980_g1	17	--	0	7.5591	4.1091	--
c48619_g1	17	--	0	7.4947	3.3996	--
c63243_g2	17	ASN1	0	7.4697	5.2983	Asparagine synthetase [glutamine-hydrolyzing] 1 OS=Arabidopsis thaliana GN=ASN1 PE=2 SV=2
c57485_g1	17	--	0	7.4406	3.1978	--
c61407_g2	17	sel-10	0	7.4015	4.7502	F-box/WD repeat-containing protein sel-10 OS=Caenorhabditis briggsae GN=sel-10 PE=3 SV=1
c64407_g1	17	At4g20830	0	7.3978	4.1389	Reticuline oxidase-like protein OS=Arabidopsis thaliana GN=At4g20830 PE=1 SV=2
c24393_g2	17	DDB_G0268948	0	7.3404	5.3318	Putative methyltransferase DDB_G0268948 OS=Dictyostelium discoideum GN=DDB_G0268948 PE=1 SV=2
c63369_g1	17	RFS1	0	7.3394	2.9001	Probable galactinol--sucrose galactosyltransferase 1 OS=Arabidopsis thaliana GN=RFS1 PE=2 SV=1
c41327_g1	17	--	0	7.3209	5.2124	--
c65895_g2	17	LOX1.5	0	7.3169	3.1075	Probable linoleate 9S-lipoxygenase 5 OS=Solanum tuberosum GN=LOX1.5 PE=2 SV=1
c66508_g2	17	nphp3	0	7.3163	7.5549	Nephrocystin-3 OS=Xenopus laevis GN=nphp3 PE=2 SV=1
c47976_g1	17	ILL1	0	7.1901	4.0257	IAA-amino acid hydrolase ILR1-like 1 OS=Oryza sativa subsp. indica GN=ILL1 PE=2 SV=1
c60389_g1	17	--	0	7.19	4.3489	--
c28944_g2	17	PUMP5	0	7.1679	6.3028	Mitochondrial uncoupling protein 5 OS=Arabidopsis thaliana GN=PUMP5 PE=2 SV=1
c32861_g1	17	--	0	7.1493	3.7409	--
c59504_g1	17	SucrosetransportproteinOS=Spinaciaoleracea	0	7.1451	4.8312	Sucrose transport protein OS=Spinacia oleracea PE=2 SV=1
c30558_g1	17	--	0	7.0586	4.4788	--
c64464_g2	17	--	0	6.9839	5.2544	--
c59255_g1	17	ERECTA	0	6.9824	5.4901	LRR receptor-like serine/threonine-protein kinase ERECTA OS=Arabidopsis thaliana GN=ERECTA PE=1 SV=1
c45986_g1	17	--	0	6.976	3.8651	--
c61190_g1	17	--	0	6.9758	3.4281	--
c71222_g6	17	--	0	6.9713	4.9337	--
c66876_g5	17	MLO12	0	6.8883	3.717	MLO-like protein 12 OS=Arabidopsis thaliana GN=MLO12 PE=2 SV=2
c68158_g12	17	TDT	0	6.8594	4.8786	Tonoplast dicarboxylate transporter OS=Arabidopsis thaliana GN=TDT PE=2 SV=2
c42678_g1	17	At3g08860	0	6.8394	4.1348	Alanine--glyoxylate aminotransferase 2 homolog 3, mitochondrial OS=Arabidopsis thaliana GN=At3g08860 PE=2 SV=1
c70349_g6	17	LECRK91	0	6.7914	2.5814	L-type lectin-domain containing receptor kinase IX.1 OS=Arabidopsis thaliana GN=LECRK91 PE=2 SV=1
c57906_g1	17	--	0	6.7891	5.4308	--
c63162_g1	17	--	0	6.7668	6.1933	--
c48284_g2	17	--	0	6.7172	3.9143	--
c70291_g5	17	DGK1	0	6.6861	6.7509	Diacylglycerol kinase 1 OS=Arabidopsis thaliana GN=DGK1 PE=1 SV=2
c65489_g5	17	--	0	6.6712	4.17	--
c71463_g9	17	--	0	6.6215	5.4134	--
c130025_g1	17	ALDH2B7	0	6.6199	5.1645	Aldehyde dehydrogenase family 2 member B7, mitochondrial OS=Arabidopsis thaliana GN=ALDH2B7 PE=2 SV=2
c52612_g1	17	--	0	6.6065	6.6523	--
c59504_g2	17	SucrosetransportproteinOS=Spinaciaoleracea	0	6.5763	4.5279	Sucrose transport protein OS=Spinacia oleracea PE=2 SV=1
c64108_g3	17	--	0	6.5664	6.5471	--
c62659_g2	17	PNC1	0	6.5182	6.6294	Peroxisomal adenine nucleotide carrier 1 OS=Glycine max GN=PNC1 PE=2 SV=1
c65215_g2	17	Polyphenoloxidase,chloroplasticOS=Malusdomestica	0	6.4983	1.1686	Polyphenol oxidase, chloroplastic OS=Malus domestica PE=2 SV=1
c39470_g1	17	TT12	0	6.4919	5.8948	Protein TRANSPARENT TESTA 12 OS=Arabidopsis thaliana GN=TT12 PE=2 SV=1
c56868_g1	17	--	0	6.4907	6.549	--
c41827_g1	17	--	0	6.4882	4.3029	--
c48632_g1	17	MCH1	0	6.487	4.8674	Probable transporter MCH1 OS=Yarrowia lipolytica (strain CLIB 122 / E 150) GN=MCH1 PE=3 SV=1
c64131_g1	17	WRKY22	0	6.4524	3.9853	WRKY transcription factor 22 OS=Arabidopsis thaliana GN=WRKY22 PE=2 SV=1
c49391_g1	17	--	0	6.3999	5.9201	--
c40653_g1	17	--	0	6.3822	6.4444	--
c69271_g1	17	CYP71D10	0	6.3665	4.3562	Cytochrome P450 71D10 OS=Glycine max GN=CYP71D10 PE=2 SV=1
c55815_g1	17	RBCS	0	6.3443	3.1429	Ribulose bisphosphate carboxylase small chain, chloroplastic OS=Malus sp. GN=RBCS PE=2 SV=1
c60409_g1	17	CXE18	0	6.2739	4.7072	Probable carboxylesterase 18 OS=Arabidopsis thaliana GN=CXE18 PE=1 SV=1
c60745_g1	17	ABCG25	0	6.2727	4.8011	ABC transporter G family member 25 OS=Arabidopsis thaliana GN=ABCG25 PE=2 SV=1
c66636_g4	17	MYB108	0	6.2576	5.2688	Transcription factor MYB108 OS=Arabidopsis thaliana GN=MYB108 PE=1 SV=1
c125809_g1	17	--	0	6.257	4.1472	--
c71233_g1	17	yihQ	0	6.2262	3.3826	Alpha-glucosidase YihQ OS=Escherichia coli (strain K12) GN=yihQ PE=1 SV=3
c57039_g1	17	BC1L2	0	6.2241	5.0398	COBRA-like protein 2 OS=Oryza sativa subsp. japonica GN=BC1L2 PE=2 SV=1
c55351_g1	17	--	0	6.2187	5.7167	--
c64404_g6	17	NAC100	0	6.201	3.4141	NAC domain-containing protein 100 OS=Arabidopsis thaliana GN=NAC100 PE=2 SV=1
c57270_g1	17	--	0	6.1067	6.184	--
c49230_g1	17	CML49	0	6.1024	5.7694	Probable calcium-binding protein CML49 OS=Arabidopsis thaliana GN=CML49 PE=2 SV=1
c64772_g1	17	--	0	6.095	2.8147	--
c63988_g4	17	--	0	6.0825	5.171	--
c71389_g2	17	--	0	6.0484	3.7846	--
c65163_g2	17	--	0	6.0357	6.343	--
c37011_g1	17	--	0	6.0292	3.6451	--
c65396_g2	17	At5g67130	0	6.0193	3.8616	PI-PLC X domain-containing protein At5g67130 OS=Arabidopsis thaliana GN=At5g67130 PE=1 SV=1
c46302_g1	17	CES101	0	6.0099	4.0074	G-type lectin S-receptor-like serine/threonine-protein kinase CES101 OS=Arabidopsis thaliana GN=CES101 PE=2 SV=2
c69487_g4	17	ctps2	0	5.9804	5.3862	CTP synthase 2 OS=Xenopus laevis GN=ctps2 PE=2 SV=1
c65641_g3	17	SDR2a	0	5.9781	5.3454	Short-chain dehydrogenase reductase 2a OS=Arabidopsis thaliana GN=SDR2a PE=3 SV=1
c68114_g1	17	PCR2	0	5.9753	2.0963	Protein PLANT CADMIUM RESISTANCE 2 OS=Arabidopsis thaliana GN=PCR2 PE=1 SV=1
c41504_g1	17	--	0	5.9723	5.6372	--
c43162_g1	17	ALDH2B7	0	5.9714	4.5383	Aldehyde dehydrogenase family 2 member B7, mitochondrial OS=Arabidopsis thaliana GN=ALDH2B7 PE=2 SV=2
c61378_g2	17	--	0	5.9463	4.8955	--
c68412_g1	17	--	0	5.9347	4.2058	--
c64269_g1	17	--	0	5.9215	5.0832	--
c66762_g3	17	CBSX5	0	5.8868	5.012	CBS domain-containing protein CBSX5 OS=Arabidopsis thaliana GN=CBSX5 PE=2 SV=2
c57309_g2	17	21kDaproteinOS=Daucuscarota	0	5.8683	1.6275	21 kDa protein OS=Daucus carota PE=2 SV=1
c54697_g1	17	At2g19810	0	5.8383	5.4307	Zinc finger CCCH domain-containing protein 20 OS=Arabidopsis thaliana GN=At2g19810 PE=2 SV=1
c49430_g1	17	--	0	5.8265	3.8808	--
c71336_g1	17	--	0	5.8122	6.1013	--
c65666_g1	17	SYT1	0	5.8041	1.9393	Synaptotagmin-1 OS=Arabidopsis thaliana GN=SYT1 PE=1 SV=2
c42496_g1	17	At1g65750	0	5.7751	5.3618	Putative ribonuclease H protein At1g65750 OS=Arabidopsis thaliana GN=At1g65750 PE=3 SV=1
c52634_g1	17	At3g44326	0	5.7567	3.564	F-box protein At3g44326 OS=Arabidopsis thaliana GN=At3g44326 PE=2 SV=1
c69483_g1	17	Thaumatin-likeproteinOS=Oleaeuropaea	0	5.7326	1.8223	Thaumatin-like protein OS=Olea europaea PE=1 SV=1
c60574_g1	17	JMJ706	0	5.7147	2.63	Lysine-specific demethylase JMJ706 OS=Oryza sativa subsp. japonica GN=JMJ706 PE=2 SV=1
c55719_g1	17	CPK24	0	5.7086	3.4816	Calcium-dependent protein kinase 24 OS=Arabidopsis thaliana GN=CPK24 PE=2 SV=1
c56302_g1	17	OrnithinedecarboxylaseOS=Daturastramonium	0	5.697	2.6871	Ornithine decarboxylase OS=Datura stramonium PE=2 SV=1
c58871_g2	17	GOLS2	0	5.6641	4.2267	Galactinol synthase 2 OS=Arabidopsis thaliana GN=GOLS2 PE=1 SV=1
c48587_g1	17	At1g20180	0	5.6604	2.7878	UPF0496 protein At1g20180 OS=Arabidopsis thaliana GN=At1g20180 PE=2 SV=2
c55807_g1	17	--	0	5.6581	5.9864	--
c62846_g6	17	--	0	5.6562	4.5212	--
c67718_g3	17	Os01g0656200	0	5.6443	4.0021	Probable protein phosphatase 2C 8 OS=Oryza sativa subsp. japonica GN=Os01g0656200 PE=2 SV=1
c64041_g4	17	--	0	5.6345	6.2507	--
c60391_g1	17	--	0	5.6282	3.838	--
c66582_g2	17	--	0	5.6215	4.3781	--
c63778_g1	17	--	0	5.6055	6.1377	--
c48751_g1	17	CXXS1	0	5.5987	3.6543	Thioredoxin-like protein CXXS1 OS=Arabidopsis thaliana GN=CXXS1 PE=2 SV=2
c57303_g1	17	XTH23	0	5.5765	1.8118	Probable xyloglucan endotransglucosylase/hydrolase protein 23 OS=Arabidopsis thaliana GN=XTH23 PE=2 SV=1
c57284_g1	17	STH-2	0	5.5702	2.4167	Pathogenesis-related protein STH-2 OS=Solanum tuberosum GN=STH-2 PE=2 SV=1
c69483_g5	17	Thaumatin-likeproteinOS=Oleaeuropaea	0	5.57	1.8847	Thaumatin-like protein OS=Olea europaea PE=1 SV=1
c70954_g2	17	--	0	5.563	4.7628	--
c46747_g1	17	--	0	5.5463	5.5165	--
c65856_g9	17	--	0	5.5403	3.4858	--
c58371_g1	17	--	0	5.5401	4.6781	--
c57611_g1	17	SLC25A44	0	5.5392	2.461	Solute carrier family 25 member 44 OS=Homo sapiens GN=SLC25A44 PE=2 SV=1
c68920_g2	17	MiraculinOS=Synsepalumdulcificum	0	5.5356	3.543	Miraculin OS=Synsepalum dulcificum PE=1 SV=3
c63180_g1	17	ATL40	0	5.5053	1.2905	RING-H2 finger protein ATL40 OS=Arabidopsis thaliana GN=ATL40 PE=2 SV=1
c68296_g4	17	GOLS2	0	5.4819	5.6307	Galactinol synthase 2 OS=Solanum lycopersicum GN=GOLS2 PE=2 SV=1
c51161_g1	17	IDL1	0	5.4812	3.294	Protein IDA-LIKE 1 OS=Arabidopsis thaliana GN=IDL1 PE=2 SV=1
c67421_g3	17	--	0	5.4762	4.4418	--
c64267_g2	17	Profilin-4OS=Corylusavellana	0	5.4679	5.4122	Profilin-4 OS=Corylus avellana PE=1 SV=1
c66696_g4	17	SD17	0	5.4637	3.155	Receptor-like serine/threonine-protein kinase SD1-7 OS=Arabidopsis thaliana GN=SD17 PE=1 SV=1
c69443_g3	17	ALDH2B7	0	5.4495	4.0947	Aldehyde dehydrogenase family 2 member B7, mitochondrial OS=Arabidopsis thaliana GN=ALDH2B7 PE=2 SV=2
c47999_g2	17	CESA9	0	5.4393	5.7595	Probable cellulose synthase A catalytic subunit 9 [UDP-forming] OS=Arabidopsis thaliana GN=CESA9 PE=2 SV=1
c28944_g1	17	PUMP5	0	5.4319	4.629	Mitochondrial uncoupling protein 5 OS=Arabidopsis thaliana GN=PUMP5 PE=2 SV=1
c66636_g3	17	MYB21	0	5.4	4.3022	Transcription factor MYB21 OS=Arabidopsis thaliana GN=MYB21 PE=1 SV=1
c5852_g1	17	--	0	5.3929	4.5478	--
c67549_g6	17	PTI5	0	5.3903	3.9128	Pathogenesis-related genes transcriptional activator PTI5 OS=Solanum lycopersicum GN=PTI5 PE=2 SV=1
c50266_g2	17	NDB4	0	5.3806	5.6044	External alternative NAD(P)H-ubiquinone oxidoreductase B4, mitochondrial OS=Arabidopsis thaliana GN=NDB4 PE=1 SV=1
c36718_g1	17	--	0	5.3761	4.4751	--
c60502_g2	17	AAE7	0	5.3544	1.6786	Acetate/butyrate--CoA ligase AAE7, peroxisomal OS=Arabidopsis thaliana GN=AAE7 PE=1 SV=1
c60421_g2	17	LOG1	0	5.3467	4.1767	Cytokinin riboside 5'-monophosphate phosphoribohydrolase LOG1 OS=Arabidopsis thaliana GN=LOG1 PE=1 SV=1
c61343_g3	17	RFS5	0	5.3398	7.6836	Probable galactinol--sucrose galactosyltransferase 5 OS=Arabidopsis thaliana GN=RFS5 PE=1 SV=1
c67186_g5	17	--	0	5.3123	5.7422	--
c31092_g1	17	--	0	5.2731	3.1612	--
c67387_g5	17	COL4	0	5.2643	3.9165	Zinc finger protein CONSTANS-LIKE 4 OS=Arabidopsis thaliana GN=COL4 PE=2 SV=2
c62974_g4	17	--	0	5.2582	3.5194	--
c70805_g1	17	TRM32	0	5.2566	1.6325	Protein TRM32 OS=Arabidopsis thaliana GN=TRM32 PE=2 SV=1
c47064_g1	17	--	0	5.2402	6.9637	--
c70937_g5	17	--	0	5.2273	5.0274	--
c29613_g2	17	BHLH87	0	5.2256	2.0669	Transcription factor bHLH87 OS=Arabidopsis thaliana GN=BHLH87 PE=2 SV=1
c66636_g1	17	MYB305	0	5.2256	4.8046	Myb-related protein 305 OS=Antirrhinum majus GN=MYB305 PE=2 SV=1
c69271_g2	17	CYP71D10	0	5.2005	3.9827	Cytochrome P450 71D10 OS=Glycine max GN=CYP71D10 PE=2 SV=1
c71154_g4	17	--	0	5.199	2.8623	--
c41386_g1	17	--	0	5.1931	4.4524	--
c71254_g3	17	--	0	5.1785	3.8065	--
c50640_g1	17	--	0	5.1493	4.021	--
c68571_g3	17	--	0	5.1135	3.8861	--
c54010_g2	17	--	0	5.1102	3.2753	--
c60153_g3	17	JMJ706	0	5.1089	2.9288	Lysine-specific demethylase JMJ706 OS=Oryza sativa subsp. japonica GN=JMJ706 PE=2 SV=1
c72036_g3	17	--	0	5.0667	1.6606	--
c62696_g2	17	--	0	5.0612	4.1504	--
c70256_g3	17	--	0	5.0611	5.3482	--
c64964_g6	17	--	0	5.0592	3.8044	--
c63975_g2	17	--	0	5.0505	3.4306	--
c32786_g1	17	CHI4	0	5.0473	3.6747	Endochitinase PR4 OS=Phaseolus vulgaris GN=CHI4 PE=2 SV=1
c53479_g1	17	--	0	4.3904	8.3901	--
c56924_g1	17	--	0	4.4687	7.8796	--
c18086_g1	17	--	0	4.5257	6.7583	--
c67322_g1	17	GOLS2	0	3.873	6.2713	Galactinol synthase 2 OS=Solanum lycopersicum GN=GOLS2 PE=2 SV=1
c53967_g1	17	--	0	4.4407	6.1704	--
c54745_g2	17	--	0	4.634	5.9182	--
c63576_g7	17	NCED3	0	4.1568	5.8993	9-cis-epoxycarotenoid dioxygenase NCED1, chloroplastic OS=Phaseolus vulgaris GN=NCED1 PE=2 SV=1
c67322_g5	17	GOLS2	0	2.4219	5.8333	Galactinol synthase 2 OS=Solanum lycopersicum GN=GOLS2 PE=2 SV=1
c53249_g1	17	--	0	3.6555	5.821	--
c69121_g2	17	Subtilisininhibitor1OS=Phaseolusangularis	0	4.5421	5.6317	Subtilisin inhibitor 1 OS=Phaseolus angularis PE=1 SV=1
c56042_g4	17	E2FA	0	4.5734	5.6279	Transcription factor E2FA OS=Arabidopsis thaliana GN=E2FA PE=1 SV=1
c68431_g3	17	--	0	4.6815	5.5911	--
c125895_g1	17	ATL2	0	4.9878	5.5334	RING-H2 finger protein ATL2 OS=Arabidopsis thaliana GN=ATL2 PE=2 SV=2
c148739_g1	17	GOLS2	0	3.7959	5.5269	Galactinol synthase 2 OS=Solanum lycopersicum GN=GOLS2 PE=2 SV=1
c68297_g2	17	LBD41	0	3.7657	5.4798	LOB domain-containing protein 41 OS=Arabidopsis thaliana GN=LBD41 PE=2 SV=1
c67434_g2	17	At1g80170	0	4.3465	5.3955	Probable polygalacturonase At1g80170 OS=Arabidopsis thaliana GN=At1g80170 PE=1 SV=1
c72393_g1	17	--	0	4.5126	5.3717	--
c58122_g1	17	EDL3	0	3.2753	5.2994	EID1-like F-box protein 3 OS=Arabidopsis thaliana GN=EDL3 PE=2 SV=1
c35471_g1	17	--	0	3.9476	5.279	--
c53580_g1	17	DTXL2	0	4.7634	5.2487	MATE efflux family protein 6 OS=Arabidopsis thaliana GN=DTXL2 PE=3 SV=2
c55253_g1	17	--	0	4.3635	5.2474	--
c68995_g1	17	BGLU18	0	4.5488	5.1604	Beta-glucosidase 18 OS=Oryza sativa subsp. japonica GN=BGLU18 PE=3 SV=2
c71197_g3	17	--	0	4.439	5.0968	--
c35061_g1	17	--	0	4.6158	5.0808	--
c58829_g1	17	mkkA	0	4.2041	4.9762	Mitogen-activated protein kinase kinase kinase A OS=Dictyostelium discoideum GN=mkkA PE=1 SV=2
c62865_g1	17	--	0	2.8105	4.9269	--
c68159_g5	17	--	0	3.8876	4.8882	--
c24058_g1	17	--	0	2.4382	4.7871	--
c65936_g1	17	CRK3	0	3.2054	4.7736	Cysteine-rich receptor-like protein kinase 3 OS=Arabidopsis thaliana GN=CRK3 PE=2 SV=1
c66991_g6	18	--	0	-7.0677	-3.4135	--
c43434_g1	18	APL	0	-6.3678	-1.6697	Myb family transcription factor APL OS=Arabidopsis thaliana GN=APL PE=2 SV=2
c50541_g1	18	CAB1D	0	-6.0797	-2.6431	Chlorophyll a-b binding protein 1D (Fragment) OS=Solanum lycopersicum GN=CAB1D PE=3 SV=1
c71452_g4	18	--	0	-5.8747	-3.7949	--
c57279_g1	18	--	0	-5.6222	-4.1516	--
c67246_g3	18	PORA	0	-5.5878	-4.7385	Protochlorophyllide reductase, chloroplastic OS=Cucumis sativus GN=PORA PE=2 SV=1
c52525_g1	18	--	0	-5.5505	-2.9215	--
c35977_g1	18	FAF3	0	-5.4632	-2.2933	Protein FANTASTIC FOUR 3 OS=Arabidopsis thaliana GN=FAF3 PE=2 SV=1
c60008_g1	18	CAB21	0	-5.4581	-2.9282	Chlorophyll a-b binding protein 21, chloroplastic OS=Nicotiana tabacum GN=CAB21 PE=2 SV=1
c67720_g1	18	--	0	-5.3319	-4.3115	--
c12240_g1	18	--	0	-5.3289	-2.7766	--
c30311_g1	18	LE	0	-5.3112	-4.2603	Gibberellin 3-beta-dioxygenase 1 OS=Pisum sativum GN=LE PE=1 SV=1
c48186_g2	18	NIK1	0	-5.2926	-3.8546	Protein NSP-INTERACTING KINASE 1 OS=Arabidopsis thaliana GN=NIK1 PE=1 SV=1
c63131_g3	18	--	0	-5.2108	-5.8323	--
c50637_g1	18	NPF3.1	0	-5.1804	-2.5475	Protein NRT1/ PTR FAMILY 3.1 OS=Arabidopsis thaliana GN=NPF3.1 PE=2 SV=1
c10384_g2	18	MSL9	0	-5.0862	-3.9592	Mechanosensitive ion channel protein 9 OS=Arabidopsis thaliana GN=MSL9 PE=1 SV=1
c37649_g2	18	--	0	-5.0342	-1.1692	--
c71633_g4	18	--	0	-3.6063	-6.4493	--
c48296_g1	18	CYCD4-1	0	-3.1736	-6.4314	Cyclin-D4-1 OS=Oryza sativa subsp. japonica GN=CYCD4-1 PE=2 SV=2
c29965_g1	18	--	0	-2.3987	-5.5608	--
c24798_g1	18	--	0	-5.0102	-5.5517	--
c46617_g1	18	--	0	-3.083	-5.448	--
c25369_g1	18	--	0	-3.7914	-5.3694	--
c67858_g1	18	--	0	-2.9029	-5.3428	--
c66462_g5	18	--	0	-3.5334	-5.331	--
c69223_g1	18	--	0	-4.8096	-5.1697	--
c26951_g1	18	--	0	-4.3404	-5.1164	--
c69645_g3	18	--	0	-2.6402	-5.0949	--
c114294_g1	18	--	0	-3.2057	-4.8817	--
c64464_g4	18	--	0	-3.1769	-4.8399	--
c52484_g1	18	Retrovirus-relatedPolpolyproteinfromtransposonTNT1-94OS=Nicotianatabacum	0	-3.9986	-4.7506	Retrovirus-related Pol polyprotein from transposon TNT 1-94 OS=Nicotiana tabacum PE=2 SV=1
c70846_g1	18	UGT85A24	0	-3.1876	-4.7362	7-deoxyloganetin glucosyltransferase OS=Gardenia jasminoides GN=UGT85A24 PE=1 SV=1
c71056_g1	19	--	6.5627	2.9108	6.3402	--
c63214_g3	19	--	6.4619	4.652	6.9458	--
c54713_g1	19	FerritinOS=Pacifastacusleniusculus	6.4617	4.4123	4.4459	Ferritin OS=Pacifastacus leniusculus PE=1 SV=1
c54188_g2	19	--	6.3328	11.499	11.199	--
c56321_g3	19	At1g32860	6.2594	3.8501	7.7787	Glucan endo-1,3-beta-glucosidase 11 OS=Arabidopsis thaliana GN=At1g32860 PE=1 SV=1
c69898_g2	19	SucrosetransportproteinOS=Spinaciaoleracea	6.1771	6.0989	8.5889	Sucrose transport protein OS=Spinacia oleracea PE=2 SV=1
c8969_g1	19	--	6.1689	4.6401	5.9012	--
c60064_g2	19	--	6.004	2.107	3.9851	--
c68377_g3	19	STP13	5.6179	8.785	8.7261	Sugar transport protein 13 OS=Arabidopsis thaliana GN=STP13 PE=1 SV=2
c68377_g2	19	STP13	5.5549	8.7814	8.7592	Sugar transport protein 13 OS=Arabidopsis thaliana GN=STP13 PE=1 SV=2
c64281_g3	19	--	5.4773	7.1666	7.5178	--
c52992_g1	19	ERF110	5.3162	6.3862	7.7436	Ethylene-responsive transcription factor ERF110 OS=Arabidopsis thaliana GN=ERF110 PE=2 SV=2
c70858_g1	19	HemocyaninCchainOS=Panulirusinterruptus	5.3001	3.8042	3.8887	Hemocyanin C chain OS=Panulirus interruptus PE=1 SV=1
c50378_g1	19	--	5.2695	2.8452	4.758	--
c61545_g1	19	Unc13c	5.2633	4.08	6.7258	Protein unc-13 homolog C OS=Rattus norvegicus GN=Unc13c PE=1 SV=3
c70314_g1	19	--	5.1694	9.9754	9.6045	--
c67346_g1	19	Cht2	5.1629	3.3732	2.6862	Probable chitinase 2 OS=Drosophila melanogaster GN=Cht2 PE=1 SV=1
c64474_g8	19	ADO3	5.0512	3.6546	5.7396	Adagio protein 3 OS=Arabidopsis thaliana GN=ADO3 PE=1 SV=1
c38448_g1	19	COL10	4.94	3.0696	3.935	Zinc finger protein CONSTANS-LIKE 10 OS=Arabidopsis thaliana GN=COL10 PE=1 SV=1
c55113_g1	19	--	4.9011	3.9715	4.5742	--
c65909_g3	19	--	4.8847	6.4613	5.5495	--
c46069_g1	19	SucrosetransportproteinOS=Spinaciaoleracea	4.8361	4.8019	7.4923	Sucrose transport protein OS=Spinacia oleracea PE=2 SV=1
c64637_g1	19	--	4.8123	2.0666	3.879	--
c46937_g1	19	PAB7	4.7802	2.4328	4.6425	Polyadenylate-binding protein 7 OS=Arabidopsis thaliana GN=PAB7 PE=2 SV=1
c45235_g1	19	--	4.7589	2.2747	4.5264	--
c67876_g1	19	ELIP1	4.7263	1.5082	3.1862	Early light-induced protein 1, chloroplastic OS=Arabidopsis thaliana GN=ELIP1 PE=1 SV=1
c65552_g3	19	LEA14-A	4.7152	1.7883	5.8768	Late embryogenesis abundant protein Lea14-A OS=Gossypium hirsutum GN=LEA14-A PE=2 SV=1
c50898_g1	19	--	4.7106	2.2455	5.9898	--
c68134_g3	19	--	4.6951	3.8307	6.0475	--
c54731_g1	19	GA2OX1	4.6035	1.833	4.5089	Gibberellin 2-beta-dioxygenase 1 OS=Pisum sativum GN=GA2OX1 PE=1 SV=1
c65176_g3	19	COL9	4.5634	3.1071	3.9274	Zinc finger protein CONSTANS-LIKE 9 OS=Arabidopsis thaliana GN=COL9 PE=2 SV=1
c67534_g7	19	APRR5	4.5489	2.4139	4.2957	Two-component response regulator-like APRR5 OS=Arabidopsis thaliana GN=APRR5 PE=1 SV=2
c68007_g3	19	TPC1A	4.4848	1.4548	3.826	Two pore calcium channel protein 1A OS=Nicotiana tabacum GN=TPC1A PE=2 SV=1
c60207_g1	19	--	4.4787	4.2595	4.8632	--
c66057_g1	19	--	4.3697	7.2113	7.0243	--
c70383_g1	19	GIF1	4.3209	5.309	4.5262	GRF1-interacting factor 1 OS=Arabidopsis thaliana GN=GIF1 PE=1 SV=1
c52242_g1	19	--	4.2852	2.3563	4.8787	--
c68695_g4	19	--	4.2637	1.9022	3.3934	--
c67986_g3	19	CBP3	4.2366	7.4038	7.8827	Serine carboxypeptidase 3 OS=Hordeum vulgare GN=CBP3 PE=1 SV=2
c33350_g1	19	--	4.1895	2.2353	3.6179	--
c69135_g1	19	CytochromeP450CYP749A22OS=Panaxginseng	4.1293	5.7587	5.5546	Cytochrome P450 CYP749A22 OS=Panax ginseng PE=2 SV=1
c1268_g1	19	--	4.1059	5.0865	5.0226	--
c61411_g2	19	NDB2	4.0968	3.9762	5.3499	External alternative NAD(P)H-ubiquinone oxidoreductase B2, mitochondrial OS=Arabidopsis thaliana GN=NDB2 PE=1 SV=1
c49156_g1	19	OXI1	4.0954	3.8074	3.759	Serine/threonine-protein kinase OXI1 OS=Arabidopsis thaliana GN=OXI1 PE=1 SV=1
c69772_g6	19	--	4.0708	6.7407	6.589	--
c5475_g1	19	--	3.9919	6.8111	6.7444	--
c47523_g1	19	--	3.9622	3.8432	4.3909	--
c64535_g1	19	NRT2.7	3.958	7.8386	6.4582	High affinity nitrate transporter 2.7 OS=Arabidopsis thaliana GN=NRT2.7 PE=2 SV=1
c69707_g4	19	BCCP2	3.9501	5.0321	4.9298	Biotin carboxyl carrier protein of acetyl-CoA carboxylase 2, chloroplastic OS=Arabidopsis thaliana GN=BCCP2 PE=2 SV=1
c60362_g1	19	--	3.9151	8.3753	7.5198	--
c64952_g2	19	BAM3	3.8953	3.7427	5.0265	Beta-amylase 3, chloroplastic OS=Arabidopsis thaliana GN=BAM3 PE=1 SV=3
c36990_g1	19	NAC007	3.86	4.4681	5.6255	NAC domain-containing protein 7 OS=Arabidopsis thaliana GN=NAC007 PE=2 SV=2
c69772_g4	19	--	3.8559	5.6525	4.7882	--
c21274_g1	19	--	3.8516	7.0877	6.0046	--
c67663_g2	19	At1g67623	3.8077	9.4559	5.6177	Putative F-box protein At1g67623 OS=Arabidopsis thaliana GN=At1g67623 PE=3 SV=1
c61581_g2	19	CYP76B6	2.5399	10.879	5.54	Geraniol 8-hydroxylase OS=Catharanthus roseus GN=CYP76B6 PE=1 SV=1
c40077_g1	19	At3g08860	2.2384	9.0466	5.3213	Alanine--glyoxylate aminotransferase 2 homolog 3, mitochondrial OS=Arabidopsis thaliana GN=At3g08860 PE=2 SV=1
c62819_g1	19	--	3.2786	7.5709	8.2591	--
c61411_g3	19	NDB3	3.5323	7.2343	7.521	External alternative NAD(P)H-ubiquinone oxidoreductase B3, mitochondrial OS=Arabidopsis thaliana GN=NDB3 PE=2 SV=1
c69019_g4	19	INVA	1.5381	7.2186	5.5666	Acid beta-fructofuranosidase OS=Vigna radiata var. radiata GN=INVA PE=1 SV=1
c68377_g5	19	ERF1B	2.4389	6.7478	5.6481	Ethylene-responsive transcription factor 1B OS=Arabidopsis thaliana GN=ERF1B PE=1 SV=2
c68781_g2	19	RBK2	1.8397	6.7349	4.409	Receptor-like cytosolic serine/threonine-protein kinase RBK2 OS=Arabidopsis thaliana GN=RBK2 PE=1 SV=1
c51285_g1	19	EDR1	1.8657	6.5979	5.3973	Serine/threonine-protein kinase EDR1 OS=Arabidopsis thaliana GN=EDR1 PE=1 SV=1
c60722_g1	19	--	2.5576	6.4676	5.7041	--
c84564_g1	19	NEN1	2.7944	6.4641	3.7717	Protein NEN1 OS=Arabidopsis thaliana GN=NEN1 PE=2 SV=1
c61703_g1	19	AIP1	2.1391	6.25	5.8452	Protein phosphatase 2C 3 OS=Arabidopsis thaliana GN=AIP1 PE=1 SV=1
c56188_g2	19	--	2.7551	6.1909	6.005	--
c56188_g1	19	At4g27520	2.7724	6.1686	5.9861	Early nodulin-like protein 2 OS=Arabidopsis thaliana GN=At4g27520 PE=1 SV=1
c65657_g1	19	--	1.8209	6.0791	4.9385	--
c71445_g2	19	ATPK2	2.6117	6.0647	4.926	Serine/threonine-protein kinase AtPK2/AtPK19 OS=Arabidopsis thaliana GN=ATPK2 PE=1 SV=2
c65727_g2	19	PM36	1.1994	5.9434	4.9916	Seed maturation protein PM36 OS=Glycine max GN=PM36 PE=2 SV=1
c53794_g1	19	ANP2	3.4292	5.8852	5.0261	Mitogen-activated protein kinase kinase kinase 2 OS=Arabidopsis thaliana GN=ANP2 PE=2 SV=1
c27147_g1	19	--	2.3063	5.8378	5.0854	--
c46735_g1	19	--	2.5394	5.8361	6.1627	--
c67817_g2	19	ATHB-16	2.3974	5.832	5.0407	Homeobox-leucine zipper protein ATHB-16 OS=Arabidopsis thaliana GN=ATHB-16 PE=2 SV=2
c64747_g1	19	ASP1	1.6363	5.8238	4.1513	Aspartate aminotransferase, mitochondrial OS=Arabidopsis thaliana GN=ASP1 PE=1 SV=1
c63596_g2	19	At2g26730	1.5104	5.8158	5.1909	Probable inactive receptor kinase At2g26730 OS=Arabidopsis thaliana GN=At2g26730 PE=1 SV=1
c67606_g6	19	--	1.9979	5.7561	5.7077	--
c80039_g1	19	ArgininedecarboxylaseOS=Glycinemax	2.2578	5.6362	4.4652	Arginine decarboxylase OS=Glycine max PE=2 SV=1
c61659_g1	19	At1g47510	2.6957	5.6005	2.8748	Type I inositol 1,4,5-trisphosphate 5-phosphatase 11 OS=Arabidopsis thaliana GN=At1g47510 PE=2 SV=1
c66569_g2	19	--	2.333	5.5147	4.5906	--
c71905_g4	19	--	1.4439	5.4706	4.2425	--
c65605_g4	19	--	2.7812	5.4494	2.2238	--
c66636_g2	19	MYB108	2.066	5.4085	3.9177	Transcription factor MYB108 OS=Arabidopsis thaliana GN=MYB108 PE=1 SV=1
c62313_g9	19	--	3.3939	5.3453	5.487	--
c60627_g1	19	MJ1607	1.5765	5.2724	3.9319	Uncharacterized glycosyltransferase MJ1607 OS=Methanocaldococcus jannaschii (strain ATCC 43067 / DSM 2661 / JAL-1 / JCM 10045 / NBRC 100440) GN=MJ1607 PE=3 SV=1
c67978_g1	19	SULTR3;5	3.2185	5.1759	3.444	Probable sulfate transporter 3.5 OS=Arabidopsis thaliana GN=SULTR3;5 PE=2 SV=1
c58118_g1	19	--	2.8837	5.1583	4.2553	--
c68865_g1	19	11Sglobulinseedstorageprotein2OS=Sesamumindicum	2.7092	5.1419	4.3779	11S globulin seed storage protein 2 OS=Sesamum indicum PE=2 SV=1
c54693_g1	19	--	3.4803	5.0691	5.2217	--
c69929_g6	19	--	3.5537	4.2349	6.8263	--
c51503_g1	19	--	2.5451	1.7456	6.3787	--
c70571_g8	19	ERF053	2.3613	3.7291	6.2653	Ethylene-responsive transcription factor ERF053 OS=Arabidopsis thaliana GN=ERF053 PE=2 SV=1
c64795_g1	19	At5g56590	3.6563	4.8967	6.2332	Glucan endo-1,3-beta-glucosidase 13 OS=Arabidopsis thaliana GN=At5g56590 PE=1 SV=1
c69976_g6	19	HMGR1	3.392	3.6699	6.0477	3-hydroxy-3-methylglutaryl-coenzyme A reductase 1 OS=Hevea brasiliensis GN=HMGR1 PE=2 SV=1
c69694_g3	19	HMGR2	3.0814	3.4454	5.7544	3-hydroxy-3-methylglutaryl-coenzyme A reductase 2 (Fragment) OS=Hevea brasiliensis GN=HMGR2 PE=2 SV=1
c48796_g1	19	--	2.7839	1.79	5.6825	--
c52502_g1	19	MYB39	3.0805	3.866	5.6104	Transcription factor MYB39 OS=Arabidopsis thaliana GN=MYB39 PE=2 SV=1
c63576_g6	19	NCED3	2.605	1.8464	5.5878	9-cis-epoxycarotenoid dioxygenase NCED3, chloroplastic OS=Phaseolus vulgaris GN=NCED1 PE=2 SV=1
c50138_g1	19	--	3.3089	3.1448	5.5566	--
c69158_g1	19	NAC019	1.3177	4.496	5.5553	NAC domain-containing protein 19 OS=Arabidopsis thaliana GN=NAC019 PE=1 SV=1
c60696_g1	19	XTH23	2.9109	3.8391	5.5253	Probable xyloglucan endotransglucosylase/hydrolase protein 23 OS=Arabidopsis thaliana GN=XTH23 PE=2 SV=1
c49888_g1	19	AFP2	2.4902	3.7786	5.4573	Ninja-family protein AFP2 OS=Arabidopsis thaliana GN=AFP2 PE=1 SV=1
c10746_g1	19	--	2.9771	4.4228	5.4529	--
c64168_g1	19	DREB2A	1.7503	4.7701	5.4272	Dehydration-responsive element-binding protein 2A OS=Oryza sativa subsp. japonica GN=DREB2A PE=2 SV=1
c69239_g5	19	DDB_G0290631	2.8252	4.0276	5.3438	PXMP2/4 family protein 4 OS=Dictyostelium discoideum GN=DDB_G0290631 PE=3 SV=1
c71230_g2	19	--	3.1815	3.784	5.2771	--
c53331_g1	19	--	2.774	3.4145	5.1905	--
c53142_g1	19	AFP2	2.0063	3.4824	5.1398	Ninja-family protein AFP2 OS=Arabidopsis thaliana GN=AFP2 PE=1 SV=1
c116706_g1	19	--	3.7673	2.893	5.1244	--
c57705_g3	19	MYB306	3.3854	3.1628	5.0774	Myb-related protein 306 OS=Antirrhinum majus GN=MYB306 PE=2 SV=1
c61600_g1	19	--	3.3584	4.3571	5.0673	--
c57308_g1	19	Geob_3294	3.0286	4.4257	5.0305	NAD(P)H dehydrogenase (quinone) OS=Geobacter daltonii (strain DSM 22248 / JCM 15807 / FRC-32) GN=Geob_3294 PE=3 SV=1
c30571_g1	19	DREB2C	2.7229	3.1611	4.9482	Dehydration-responsive element-binding protein 2C OS=Arabidopsis thaliana GN=DREB2C PE=2 SV=2
c55581_g1	19	PIP1-5	2.9178	4.3036	4.9408	Probable aquaporin PIP1-5 OS=Arabidopsis thaliana GN=PIP1-5 PE=2 SV=2
c68284_g3	19	--	3.2132	4.7932	4.8709	--
c55068_g1	19	--	1.1446	4.2484	4.7718	--
c72033_g1	19	--	3.668	3.8114	4.7412	--
c45635_g1	20	CML30	-7.1179	-5.4861	-2.0967	Probable calcium-binding protein CML30 OS=Arabidopsis thaliana GN=CML30 PE=2 SV=1
c63261_g1	20	RD22	-6.9147	-3.0088	-5.4004	Dehydration-responsive protein RD22 OS=Arabidopsis thaliana GN=RD22 PE=2 SV=1
c69237_g5	20	FKBP65	-6.8943	-1.5578	-6.8408	Peptidyl-prolyl cis-trans isomerase FKBP65 OS=Arabidopsis thaliana GN=FKBP65 PE=1 SV=1
c50350_g1	20	--	-6.8834	-1.6088	-3.045	--
c90034_g1	20	GRXC11	-6.8694	-5.2622	-3.8219	Glutaredoxin-C11 OS=Arabidopsis thaliana GN=GRXC11 PE=3 SV=1
c68786_g3	20	--	-6.6333	-4.6621	-3.7463	--
c61608_g4	20	--	-6.2959	-3.9534	-5.3421	--
c67289_g1	20	--	-6.1191	-3.8764	-5.5526	--
c27604_g1	20	--	-6.0479	-1.4152	-3.1017	--
c64395_g2	20	--	-5.7962	-3.4907	-5.8933	--
c69205_g5	20	--	-5.7198	-3.2245	-3.2298	--
c136788_g1	20	--	-5.5779	-3.4159	-4.5977	--
c70910_g8	20	Beta-galactosidaseOS=Solanumlycopersicum	-5.5485	-2.9155	-3.4135	Beta-galactosidase OS=Solanum lycopersicum PE=1 SV=1
c62238_g1	20	HHT1	-5.4764	-4.2589	-6.1776	Omega-hydroxypalmitate O-feruloyl transferase OS=Arabidopsis thaliana GN=HHT1 PE=1 SV=1
c71126_g3	20	20ox1	-5.401	-2.1462	-2.8961	Gibberellin 20 oxidase 1 OS=Oryza sativa subsp. japonica GN=20ox1 PE=2 SV=2
c44986_g1	20	--	-5.3854	-2.5598	-2.6435	--
c71126_g6	20	FHT	-5.2516	-2.1995	-2.9401	Flavanone 3-dioxygenase OS=Petroselinum crispum GN=FHT PE=1 SV=1
c70910_g3	20	BGAL1	-5.1667	-2.9039	-3.4013	Beta-galactosidase 1 OS=Arabidopsis thaliana GN=BGAL1 PE=1 SV=1
c54132_g2	20	PhotosystemII5kDaprotein,chloroplasticOS=Petuniahybrida	-5.1639	-3.4505	-4.4592	Photosystem II 5 kDa protein, chloroplastic OS=Petunia hybrida PE=1 SV=1
c67588_g4	20	--	-5.1589	-4.5425	-5.7686	--
c67695_g2	20	--	-5.1585	-3.5731	-4.81	--
c65702_g6	20	--	-5.1359	-2.9294	-5.2672	--
c66954_g1	20	Brassinosteroid-regulatedproteinBRU1OS=Glycinemax	-5.0712	-2.1463	-2.8353	Brassinosteroid-regulated protein BRU1 OS=Glycine max PE=2 SV=1
c57486_g1	20	At2g04570	-5.017	-2.6781	-5.9784	GDSL esterase/lipase At2g04570 OS=Arabidopsis thaliana GN=At2g04570 PE=2 SV=1
c71264_g3	20	AtMg00810	-4.9566	-5.3391	-4.0252	Uncharacterized mitochondrial protein AtMg00810 OS=Arabidopsis thaliana GN=AtMg00810 PE=4 SV=1
c66681_g6	20	At5g51830	-4.9508	-5.5748	-6.4925	Probable fructokinase-7 OS=Arabidopsis thaliana GN=At5g51830 PE=1 SV=1
c64314_g1	20	--	-4.9478	-5.5506	-6.5771	--
c28563_g1	20	--	-4.9365	-2.3074	-6.0354	--
c64526_g2	20	Beta-galactosidaseOS=Solanumlycopersicum	-4.8798	-2.6081	-3.1027	Beta-galactosidase OS=Solanum lycopersicum PE=1 SV=1
c68765_g1	20	NAC061	-4.7515	-1.5839	-1.5821	Putative NAC domain-containing protein 61 OS=Arabidopsis thaliana GN=NAC061 PE=2 SV=1
c57898_g1	20	--	-4.7451	-4.472	-5.8533	--
c113220_g1	20	SOT15	-4.7271	-1.8756	-5.9312	Cytosolic sulfotransferase 15 OS=Arabidopsis thaliana GN=SOT15 PE=1 SV=1
c67695_g1	20	NPF3.1	-4.6998	-3.5784	-4.6193	Protein NRT1/ PTR FAMILY 3.1 OS=Arabidopsis thaliana GN=NPF3.1 PE=2 SV=1
c71711_g3	20	GDPDL2	-4.6378	-3.2663	-2.5523	Glycerophosphodiester phosphodiesterase protein kinase domain-containing GDPDL2 OS=Arabidopsis thaliana GN=GDPDL2 PE=1 SV=1
c70741_g1	20	HSD5	-4.6372	-3.7295	-4.9391	11-beta-hydroxysteroid dehydrogenase-like 5 OS=Arabidopsis thaliana GN=HSD5 PE=2 SV=1
c69940_g1	20	--	-4.607	-3.339	-3.3344	--
c67380_g2	20	--	-4.5638	-5.1036	-4.9552	--
c56930_g1	20	--	-4.5524	-3.5983	-3.9608	--
c77848_g1	20	At3g12360	-4.53	-2.2933	-3.6775	Ankyrin repeat-containing protein At3g12360 OS=Arabidopsis thaliana GN=At3g12360 PE=2 SV=1
c46343_g1	20	CKX5	-4.5296	-2.6426	-5.051	Cytokinin dehydrogenase 5 OS=Arabidopsis thaliana GN=CKX5 PE=2 SV=1
c55825_g1	20	SCPL25	-4.5194	-3.4704	-4.5056	Serine carboxypeptidase-like 25 OS=Arabidopsis thaliana GN=SCPL25 PE=2 SV=2
c61408_g2	20	--	-4.5156	-5.6588	-7.5864	--
c61515_g1	20	CYP75A3	-4.4946	-3.3789	-3.3656	Flavonoid 3',5'-hydroxylase 2 OS=Petunia hybrida GN=CYP75A3 PE=2 SV=1
c13572_g1	20	ATPC1	-4.4827	-3.1769	-5.6658	ATP synthase gamma chain 1, chloroplastic OS=Arabidopsis thaliana GN=ATPC1 PE=1 SV=1
c65069_g3	20	PSBR	-4.4479	-3.2744	-4.6092	Photosystem II 10 kDa polypeptide, chloroplastic OS=Nicotiana tabacum GN=PSBR PE=2 SV=1
c71431_g6	20	At2g19130	-4.4465	-3.7871	-3.5093	G-type lectin S-receptor-like serine/threonine-protein kinase At2g19130 OS=Arabidopsis thaliana GN=At2g19130 PE=2 SV=1
c67913_g5	20	LBD41	-4.4447	-1.6425	-1.3186	LOB domain-containing protein 41 OS=Arabidopsis thaliana GN=LBD41 PE=2 SV=1
c112299_g1	20	At3g02645	-4.3826	-2.7005	-2.2515	Putative UPF0481 protein At3g02645 OS=Arabidopsis thaliana GN=At3g02645 PE=3 SV=1
c51518_g1	20	--	-4.3821	-3.6932	-4.4109	--
c35323_g1	20	RCA	-4.3684	-3.1824	-4.9567	Ribulose bisphosphate carboxylase/oxygenase activase, chloroplastic OS=Arabidopsis thaliana GN=RCA PE=1 SV=2
c28643_g1	20	ATPC	-4.3451	-2.7706	-4.9678	ATP synthase gamma chain, chloroplastic OS=Nicotiana tabacum GN=ATPC PE=1 SV=1
c50389_g1	20	--	-4.3387	-4.1106	-5.3698	--
c60009_g2	20	--	-4.2909	-4.2726	-4.3831	--
c70783_g5	20	--	-4.2842	-4.1116	-5.3831	--
c70514_g4	20	GmSGT2	-4.2498	-6.1243	-4.6895	Soyasapogenol B glucuronide galactosyltransferase OS=Glycine max GN=GmSGT2 PE=1 SV=1
c66024_g6	20	--	-4.2429	-2.047	-2.8022	--
c71295_g7	20	ACS1	-4.2372	-1.3255	-1.6871	1-aminocyclopropane-1-carboxylate synthase OS=Glycine max GN=ACS1 PE=2 SV=1
c62020_g1	20	BURP3	-4.2219	-4.0102	-3.5694	BURP domain-containing protein 3 OS=Oryza sativa subsp. japonica GN=BURP3 PE=2 SV=1
c67623_g1	20	At3g47200	-4.2187	-6.4795	-6.4023	UPF0481 protein At3g47200 OS=Arabidopsis thaliana GN=At3g47200 PE=2 SV=1
c67336_g3	20	At1g35710	-4.2156	-3.298	-4.0316	Probable leucine-rich repeat receptor-like protein kinase At1g35710 OS=Arabidopsis thaliana GN=At1g35710 PE=2 SV=1
c59238_g1	20	CLPB1	-4.2141	-1.4917	-4.8938	Chaperone protein ClpB1 OS=Arabidopsis thaliana GN=CLPB1 PE=1 SV=2
c47231_g1	20	--	-4.1995	-1.712	-5.0367	--
c63664_g1	20	At3g53190	-4.1722	-4.658	-3.2411	Probable pectate lyase 12 OS=Arabidopsis thaliana GN=At3g53190 PE=2 SV=2
c62886_g1	20	Notum	-4.1505	-2.8998	-3.8317	Protein notum homolog OS=Mus musculus GN=Notum PE=2 SV=2
c52323_g1	20	CRSP	-4.1336	-2.4983	-2.6984	CO(2)-response secreted protease OS=Arabidopsis thaliana GN=CRSP PE=2 SV=1
c63457_g10	20	--	-4.1213	-4.6819	-2.581	--
c48585_g1	20	--	-4.1133	-1.5182	-4.0443	--
c68259_g3	20	--	-4.1052	-2.8312	-2.8403	--
c66347_g5	20	--	-4.1022	-2.904	-4.6449	--
c59243_g1	20	At4g08850	-4.098	-4.0838	-3.6314	Probable LRR receptor-like serine/threonine-protein kinase At4g08850 OS=Arabidopsis thaliana GN=At4g08850 PE=2 SV=3
c18529_g1	20	ERF109	-4.0674	-1.6284	-3.0995	Ethylene-responsive transcription factor ERF109 OS=Arabidopsis thaliana GN=ERF109 PE=1 SV=1
c143863_g1	20	CYB561D	-4.0659	-6.8992	-5.4234	Probable transmembrane ascorbate ferrireductase 4 OS=Arabidopsis thaliana GN=CYB561D PE=2 SV=1
c24101_g1	20	MES17	-4.0631	-2.9149	-5.1417	Methylesterase 17 OS=Arabidopsis thaliana GN=MES17 PE=1 SV=1
c64387_g2	20	--	-4.059	-3.1163	-4.8572	--
c46936_g1	20	--	-4.0587	-1.6545	-3.8324	--
c55187_g3	20	MYB4	-4.0537	-2.9889	-4.6232	Myb-related protein Myb4 OS=Oryza sativa subsp. japonica GN=MYB4 PE=2 SV=2
c66752_g2	20	Hdhd3	-4.023	-2.8202	-4.2032	Haloacid dehalogenase-like hydrolase domain-containing protein 3 OS=Mus musculus GN=Hdhd3 PE=1 SV=1
c56826_g1	20	--	-4.0119	-5.8829	-6.3529	--
c58711_g3	20	At4g27290	-4.0114	-2.02	-3.1235	G-type lectin S-receptor-like serine/threonine-protein kinase At4g27290 OS=Arabidopsis thaliana GN=At4g27290 PE=3 SV=4
c64824_g1	20	SOT4	-3.9855	-1.4456	-4.1919	Cytosolic sulfotransferase 4 OS=Arabidopsis thaliana GN=SOT4 PE=3 SV=1
c71097_g1	20	RL1	-3.9782	-6.869	-5.698	Protein RADIALIS-like 1 OS=Arabidopsis thaliana GN=RL1 PE=2 SV=1
c46335_g1	20	FAF1	-3.9534	-6.7545	-4.9851	Protein FANTASTIC FOUR 1 OS=Arabidopsis thaliana GN=FAF1 PE=2 SV=1
c97998_g1	20	--	-3.9477	-3.1558	-3.3927	--
c65895_g6	20	--	-3.9325	-2.4941	-6.0188	--
c99836_g1	20	--	-3.9103	-2.3727	-3.9538	--
c68981_g2	20	At3g28050	-3.8906	-4.5861	-4.4636	WAT1-related protein At3g28050 OS=Arabidopsis thaliana GN=At3g28050 PE=2 SV=1
c70268_g2	20	RLP2	-3.8818	-3.6833	-3.976	Receptor-like protein 2 OS=Arabidopsis thaliana GN=RLP2 PE=2 SV=1
c66032_g5	20	RCA	-3.8733	-2.7613	-4.7681	Ribulose bisphosphate carboxylase/oxygenase activase, chloroplastic OS=Vigna radiata var. radiata GN=RCA PE=2 SV=2
c37423_g2	20	PK1	-3.8732	-4.4329	-3.9932	Putative receptor protein kinase ZmPK1 OS=Zea mays GN=PK1 PE=2 SV=2
c62948_g4	20	SAT1	-3.8517	-4.1194	-4.0627	Serine acetyltransferase 1, chloroplastic OS=Arabidopsis thaliana GN=SAT1 PE=1 SV=2
c64204_g6	20	--	-3.8321	-4.9248	-3.5054	--
c70077_g1	20	tolB	-3.8195	-2.0919	-4.6876	Protein TolB OS=Rickettsia prowazekii (strain Madrid E) GN=tolB PE=3 SV=1
c60660_g1	20	CYP75B1	-3.8089	-3.5668	-3.7674	Flavonoid 3'-monooxygenase OS=Arabidopsis thaliana GN=CYP75B1 PE=1 SV=1
c67832_g1	20	BAP2	-3.7991	-4.1236	-4.7116	BON1-associated protein 2 OS=Arabidopsis thaliana GN=BAP2 PE=1 SV=1
c67034_g7	20	--	-3.7933	-2.985	-3.9042	--
c61290_g5	20	FLS2	-3.7834	-3.8181	-3.8113	LRR receptor-like serine/threonine-protein kinase FLS2 OS=Arabidopsis thaliana GN=FLS2 PE=1 SV=1
c64184_g5	20	NPF4.6	-2.9623	-7.96	-5.6082	Protein NRT1/ PTR FAMILY 4.6 OS=Arabidopsis thaliana GN=NPF4.6 PE=1 SV=1
c65926_g1	20	--	-3.113	-6.7131	-3.6337	--
c58080_g2	20	--	-2.3312	-6.5582	-5.5822	--
c52263_g1	20	LFS	-1.4148	-6.4172	-3.1618	Lachrymatory-factor synthase OS=Allium cepa GN=LFS PE=1 SV=1
c24836_g1	20	--	-3.7632	-6.3784	-5.346	--
c55123_g2	20	SAMDC	-3.4937	-6.1971	-5.1856	S-adenosylmethionine decarboxylase proenzyme OS=Zea mays GN=SAMDC PE=2 SV=1
c25087_g1	20	At3g47200	-2.5983	-6.1842	-2.3973	UPF0481 protein At3g47200 OS=Arabidopsis thaliana GN=At3g47200 PE=2 SV=1
c66357_g2	20	--	-3.4423	-6.1069	-4.6359	--
c51072_g2	20	At1g43650	-3.0275	-5.9798	-6.0933	WAT1-related protein At1g43650 OS=Arabidopsis thaliana GN=At1g43650 PE=2 SV=1
c59991_g2	20	--	-2.2942	-5.8905	-5.8378	--
c6287_g1	20	--	-3.6214	-5.852	-4.2306	--
c71919_g1	20	At1g07650	-1.9167	-5.7931	-1.9956	Probable LRR receptor-like serine/threonine-protein kinase At1g07650 OS=Arabidopsis thaliana GN=At1g07650 PE=1 SV=1
c64421_g1	20	GSVIVT00023967001	-2.2712	-5.5971	-5.9339	Peroxidase 4 OS=Vitis vinifera GN=GSVIVT00023967001 PE=1 SV=1
c29495_g1	20	ABCB15	-2.1942	-5.5915	-4.1501	ABC transporter B family member 15 OS=Arabidopsis thaliana GN=ABCB15 PE=3 SV=1
c65560_g4	20	--	-2.6616	-5.2959	-5.1168	--
c70748_g2	20	ARA12	-3.0487	-5.2166	-5.3213	Subtilisin-like protease OS=Arabidopsis thaliana GN=ARA12 PE=1 SV=1
c66133_g5	20	FPP7	-2.9329	-5.1766	-4.5139	Filament-like plant protein 7 OS=Arabidopsis thaliana GN=FPP7 PE=3 SV=2
c68751_g2	20	--	-2.7562	-5.0918	-5.401	--
c57991_g1	20	ATX1	-3.2467	-5.0891	-3.2192	Copper transport protein ATX1 OS=Arabidopsis thaliana GN=ATX1 PE=1 SV=1
c57844_g1	20	TOGT1	-1.3334	-5.0857	-4.6825	Scopoletin glucosyltransferase OS=Nicotiana tabacum GN=TOGT1 PE=1 SV=1
c62100_g3	20	--	-2.0517	-5.0744	-3.3475	--
c38822_g1	20	--	-2.8319	-4.1991	-6.9151	--
c60516_g1	20	HSP25.3	-3.6919	-4.1801	-6.8456	25.3 kDa heat shock protein, chloroplastic OS=Arabidopsis thaliana GN=HSP25.3 PE=2 SV=1
c68539_g4	20	ACT	-3.5812	-2.9442	-6.7688	Vinorine synthase OS=Rauvolfia serpentina GN=ACT PE=1 SV=2
c39880_g1	20	--	-1.8768	-4.0261	-6.4598	--
c61997_g3	20	--	-3.7103	-3.7679	-6.3168	--
c52221_g1	20	--	-2.3797	-3.6223	-6.2433	--
c28486_g1	20	--	-2.8594	-2.1344	-6.1425	--
c68618_g3	20	SD17	-3.0166	-3.6965	-6.1373	Receptor-like serine/threonine-protein kinase SD1-7 OS=Arabidopsis thaliana GN=SD17 PE=1 SV=1
c68444_g4	20	--	-2.3339	-2.3907	-6.0954	--
c71494_g3	20	SDR2b	-3.4689	-2.2779	-5.9664	Short-chain dehydrogenase/reductase 2b OS=Arabidopsis thaliana GN=SDR2b PE=2 SV=1
c63841_g2	20	At3g02645	-2.327	-4.6392	-5.8538	Putative UPF0481 protein At3g02645 OS=Arabidopsis thaliana GN=At3g02645 PE=3 SV=1
c58887_g1	20	--	-3.7098	-2.3571	-5.6831	--
c70597_g2	20	--	-3.5281	-3.9678	-5.6371	--
c53854_g1	20	--	-3.4871	-2.7472	-5.6038	--
c67229_g5	20	APL2	-3.156	-4.6336	-5.5653	Glucose-1-phosphate adenylyltransferase large subunit 2, chloroplastic OS=Arabidopsis thaliana GN=APL2 PE=2 SV=2
c57650_g1	20	--	-2.1378	-3.0456	-5.536	--
c61978_g1	20	EFR	-2.4479	-3.9633	-5.5309	LRR receptor-like serine/threonine-protein kinase EFR OS=Arabidopsis thaliana GN=EFR PE=1 SV=1
c41687_g1	20	HSP23	-3.2263	-2.725	-5.3708	Small heat shock protein, chloroplastic OS=Oxybasis rubra GN=HSP23 PE=2 SV=1
c62103_g2	20	--	-3.2742	-3.9413	-5.3335	--
c64166_g1	20	HSFA2	-2.6208	-2.5207	-5.3012	Heat stress transcription factor A-2 OS=Arabidopsis thaliana GN=HSFA2 PE=1 SV=1
c51072_g1	20	--	-2.5236	-4.6297	-5.2982	--
c5504_g1	20	--	-3.0465	-3.2736	-5.2944	--
c113963_g1	20	--	-3.7512	-1.7288	-5.2295	--
c34568_g1	20	--	-3.5314	-3.571	-5.2168	--
c58277_g1	20	--	-1.6487	-4.0769	-5.207	--
c81418_g1	20	--	-2.2688	-2.9771	-5.2005	--
c67323_g9	20	--	-1.863	-4.9014	-5.1774	--
c68192_g3	20	--	-2.0799	-2.1773	-5.148	--
c58944_g2	20	Dnajb13	-3.0833	-2.3597	-5.1478	DnaJ homolog subfamily B member 13 OS=Mus musculus GN=Dnajb13 PE=2 SV=1
c71529_g7	20	LINE-1retrotransposableelementORF2proteinOS=Homosapiens	-2.2169	-2.3381	-5.1358	LINE-1 retrotransposable element ORF2 protein OS=Homo sapiens PE=1 SV=1
c71768_g1	20	--	-3.0089	-2.8305	-5.1146	--
c69015_g2	20	ZAT5	-2.0162	-3.6094	-5.114	Zinc finger protein ZAT5 OS=Arabidopsis thaliana GN=ZAT5 PE=2 SV=1
c88680_g1	20	--	-3.1241	-2.2923	-5.0699	--
c56077_g2	20	AGD11	-3.1835	-4.6138	-5.0577	Probable ADP-ribosylation factor GTPase-activating protein AGD11 OS=Arabidopsis thaliana GN=AGD11 PE=2 SV=1
c61341_g1	20	--	-3.078	-3.7573	-5.0476	--
c64166_g3	20	HSF30	-3.0729	-2.1413	-5.0256	Heat shock factor protein HSF30 OS=Solanum peruvianum GN=HSF30 PE=2 SV=1
c67137_g2	20	At4g11900	-2.0382	-1.8487	-4.9691	G-type lectin S-receptor-like serine/threonine-protein kinase At4g11900 OS=Arabidopsis thaliana GN=At4g11900 PE=2 SV=1
c13496_g1	20	--	-2.7374	-3.6466	-4.9456	--
c63422_g1	20	CML10	-3.033	-4.0555	-4.8861	Probable calcium-binding protein CML10 OS=Oryza sativa subsp. japonica GN=CML10 PE=2 SV=1
c39939_g1	20	--	-3.4204	-4.9547	-4.8769	--
c7014_g1	20	--	-3.0438	-3.7805	-4.8564	--
c57195_g1	20	At4g08850	-2.9142	-2.1017	-4.8532	Probable LRR receptor-like serine/threonine-protein kinase At4g08850 OS=Arabidopsis thaliana GN=At4g08850 PE=2 SV=3
c48224_g1	20	NPF5.3	-3.2251	-4.1295	-4.8177	Protein NRT1/ PTR FAMILY 5.3 OS=Arabidopsis thaliana GN=NPF5.3 PE=2 SV=1
c68455_g1	20	SDR1	-3.5244	-1.5796	-4.792	(+)-neomenthol dehydrogenase OS=Arabidopsis thaliana GN=SDR1 PE=1 SV=1
c61831_g1	20	--	-2.3161	-3.3145	-4.7759	--
c64166_g2	20	HSF30	-2.5922	-2.749	-4.7729	Heat shock factor protein HSF30 OS=Solanum peruvianum GN=HSF30 PE=2 SV=1
c58628_g1	20	CYP82A3	-2.1618	-3.0265	-4.7624	Cytochrome P450 82A3 OS=Glycine max GN=CYP82A3 PE=2 SV=1
c67229_g7	20	ADG2	-3.2597	-4.2034	-4.7621	Glucose-1-phosphate adenylyltransferase large subunit 1, chloroplastic OS=Arabidopsis thaliana GN=ADG2 PE=1 SV=3
