# Supplementary material for: Global Transcriptional Analysis Reveals the Complex Relationship between Tea Quality, Leaf Senescence and the Responses to Cold-Drought Combined Stress in Camellia sinensis
Source: Front Plant Sci. 2016 Dec 9;7:1858. doi: 10.3389/fpls.2016.01858 (PMC5145883; doi:10.3389/fpls.2016.01858)
Supplement: Supplementary Table 5 — List of selected differentially expressed SAGs with known effect. [file Table5.XLSX]

## Sheet: Promote
Supplementary Table 5. List of selected differentially expressed SAGs with known effect.
Promote
Unigene id	gene symbol	CTvsCK_fold change	DTvsCK_fold change	CDvsCK_fold change	gene description
c67649_g2	CLH2	0	5.3025	0	Chlorophyllase-2, chloroplastic OS=Arabidopsis thaliana GN=CLH2 PE=1 SV=1
c5445_g1	FTSH5	0	0	-0.89585	ATP-dependent zinc metalloprotease FTSH, chloroplastic OS=Nicotiana tabacum GN=FTSH PE=2 SV=2
c65838_g1	FTSH6	-5.3871	0	-2.6917	ATP-dependent zinc metalloprotease FTSH 6, chloroplastic OS=Arabidopsis thaliana GN=FTSH6 PE=2 SV=1
c66411_g10	FTSH4	-1.094	0	-2.299	ATP-dependent zinc metalloprotease FTSH 4, mitochondrial OS=Arabidopsis thaliana GN=FTSH4 PE=1 SV=2
c57547_g1	ARF5	-2.3642	0	-1.4209	Auxin response factor 5 OS=Oryza sativa subsp. japonica GN=ARF5 PE=2 SV=2
c65424_g2	ARF19	-1.9834	0	-0.92403	Auxin response factor 19 OS=Oryza sativa subsp. japonica GN=ARF19 PE=2 SV=2
c60078_g1	RPK2	0	0	-1.4729	LRR receptor-like serine/threonine-protein kinase RPK2 OS=Arabidopsis thaliana GN=RPK2 PE=2 SV=1
c66246_g2	SOBIR1	-1.8925	0	-1.997	Leucine-rich repeat receptor-like serine/threonine/tyrosine-protein kinase SOBIR1 OS=Arabidopsis thaliana GN=SOBIR1 PE=1 SV=1
c68976_g2	BRI1/SR160	-1.0303	0	-1.6921	Systemin receptor SR160 OS=Solanum peruvianum PE=1 SV=1
c68976_g1	BRI1/SR160	-1.1138	0	-1.8942	Systemin receptor SR160 OS=Solanum peruvianum PE=1 SV=1
c63384_g1	ACS1	0	7.2946	0	1-aminocyclopropane-1-carboxylate synthase OS=Nicotiana tabacum GN=ACS1 PE=2 SV=1
c65369_g1	EDL2	0	0	-1.1592	EID1-like F-box protein 2 OS=Arabidopsis thaliana GN=EDL2 PE=2 SV=1
c60236_g2	ETR1	0	0	-1.1409	Ethylene receptor OS=Prunus persica GN=ETR1 PE=2 SV=1
c69923_g1	ACS12	-1.2998	0	-2.8004	Probable aminotransferase ACS12 OS=Arabidopsis thaliana GN=ACS12 PE=2 SV=2
c68471_g1	ACS10	-1.0936	-1.6247	-2.4177	Probable aminotransferase ACS10 OS=Arabidopsis thaliana GN=ACS10 PE=1 SV=1
c48317_g1	LOX6	0	0	-1.0253	Lipoxygenase 6, chloroplastic OS=Arabidopsis thaliana GN=LOX6 PE=2 SV=1
c70024_g1	LOX2.1	-2.4338	0	-2.0349	Linoleate 13S-lipoxygenase 2-1, chloroplastic OS=Solanum tuberosum GN=LOX2.1 PE=1 SV=1
c69658_g5	LOX2.1	-2.3131	0	-1.8377	Linoleate 13S-lipoxygenase 2-1, chloroplastic OS=Solanum tuberosum GN=LOX2.1 PE=1 SV=1
c57590_g1	LOX2.1	-2.6314	-3.3941	-3.6726	Linoleate 13S-lipoxygenase 2-1, chloroplastic OS=Solanum tuberosum GN=LOX2.1 PE=1 SV=1
c68459_g3	FAAH	-0.97717	0	-0.97688	Fatty acid amide hydrolase OS=Arabidopsis thaliana GN=FAAH PE=1 SV=1
c58067_g1	At1g02420	0	0	-1.9612	Putative pentatricopeptide repeat-containing protein At1g02420 OS=Arabidopsis thaliana GN=At1g02420 PE=3 SV=2
c66376_g3	At1g74580	0	0	-1.8324	Putative pentatricopeptide repeat-containing protein At1g74580 OS=Arabidopsis thaliana GN=At1g74580 PE=3 SV=1
c69667_g2	At1g77405	0	0	-1.4493	Pentatricopeptide repeat-containing protein At1g77405 OS=Arabidopsis thaliana GN=At1g77405 PE=2 SV=1
c62158_g1	At5g65560	0	0	-1.1566	Pentatricopeptide repeat-containing protein At5g65560 OS=Arabidopsis thaliana GN=At5g65560 PE=2 SV=1
c58848_g1	PPR40	0	0	-1.1324	Putative pentatricopeptide repeat-containing protein At3g16890, mitochondrial OS=Arabidopsis thaliana GN=PPR40 PE=3 SV=1
c68979_g1	RBG2	0	0	-1.2207	Glycine-rich RNA-binding protein 2, mitochondrial OS=Arabidopsis thaliana GN=RBG2 PE=1 SV=1
c57872_g1	At1g05670	0	0	-1.4323	Pentatricopeptide repeat-containing protein At1g05670, mitochondrial OS=Arabidopsis thaliana GN=At1g05670 PE=2 SV=1
c69237_g2	EMB2279	-1.178	0	-1.2497	Pentatricopeptide repeat-containing protein At1g30610, chloroplastic OS=Arabidopsis thaliana GN=EMB2279 PE=2 SV=1
c64289_g1	At5g64320	-1.2408	0	-1.782	Pentatricopeptide repeat-containing protein At5g64320, mitochondrial OS=Arabidopsis thaliana GN=At5g64320 PE=2 SV=1
c49533_g1	At5g08310	-1.4075	0	-1.9509	Putative pentatricopeptide repeat-containing protein At5g08310, mitochondrial OS=Arabidopsis thaliana GN=At5g08310 PE=3 SV=1
c70981_g1	At1g12700	-1.2179	0	-1.9362	Putative pentatricopeptide repeat-containing protein At1g12700, mitochondrial OS=Arabidopsis thaliana GN=At1g12700 PE=3 SV=1
c67678_g1	At3g06920	-1.1823	0	-2.2954	Pentatricopeptide repeat-containing protein At3g06920 OS=Arabidopsis thaliana GN=At3g06920 PE=2 SV=1
c71171_g3	At5g62370	-1.0346	0	-1.0943	Pentatricopeptide repeat-containing protein At5g62370 OS=Arabidopsis thaliana GN=At5g62370 PE=2 SV=1
c60256_g2	At5g01110	-2.3905	-1.6023	-1.8355	Pentatricopeptide repeat-containing protein At5g01110 OS=Arabidopsis thaliana GN=At5g01110 PE=2 SV=1
c61273_g1	RPS17	-1.0229	-2.2105	-2.2468	30S ribosomal protein S17, chloroplastic OS=Arabidopsis thaliana GN=RPS17 PE=1 SV=1
c67243_g2	RNP1	-1.8057	0	-2.1239	Heterogeneous nuclear ribonucleoprotein 1 OS=Arabidopsis thaliana GN=RNP1 PE=1 SV=1
c57669_g1	HXK2	-1.3675	0	-1.2372	Hexokinase-2, chloroplastic OS=Nicotiana tabacum GN=HXK2 PE=2 SV=1
c28725_g1	ATE1	0	0	-1.583	Arginyl-tRNA--protein transferase 1 OS=Arabidopsis thaliana GN=ATE1 PE=2 SV=2
c65840_g1	At4g30520	-1.0949	-2.1164	-2.5947	Probable LRR receptor-like serine/threonine-protein kinase At4g30520 OS=Arabidopsis thaliana GN=At4g30520 PE=2 SV=1
c71461_g1	MAX2A	-1.3997	0	-1.2963	F-box/LRR-repeat MAX2 homolog A OS=Petunia hybrida GN=MAX2A PE=1 SV=1
c65877_g1	GBF1	-1.8523	0	-1.7498	G-box-binding factor 1 OS=Arabidopsis thaliana GN=GBF1 PE=2 SV=2
c68489_g4	GBF1	-1.7075	0	-1.3401	G-box-binding factor 1 OS=Arabidopsis thaliana GN=GBF1 PE=2 SV=2
c68489_g3	GBF1	-3.2538	-1.4353	-3.0563	G-box-binding factor 1 OS=Arabidopsis thaliana GN=GBF1 PE=2 SV=2
c6819_g1	CYCD6-1	-2.9561	0	-5.0645	Putative cyclin-D6-1 OS=Arabidopsis thaliana GN=CYCD6-1 PE=3 SV=1
c76311_g1	HD3A	0	3.44	0	Protein HEADING DATE 3A OS=Oryza sativa subsp. japonica GN=HD3A PE=1 SV=1
c70188_g5	LOX1.5	-1.7642	-1.4413	-2.2716	Probable linoleate 9S-lipoxygenase 5 OS=Solanum tuberosum GN=LOX1.5 PE=2 SV=1
c66141_g2	PHYC	-2.3365	-4.0836	-2.6608	Phytochrome C OS=Oryza sativa subsp. japonica GN=PHYC PE=2 SV=1
c63903_g2	MMK2	0	1.1763	0	Mitogen-activated protein kinase homolog MMK2 OS=Medicago sativa GN=MMK2 PE=2 SV=1
c656_g1	RAV1	0	0	-1.4379	AP2/ERF and B3 domain-containing transcription factor RAV1 OS=Arabidopsis thaliana GN=RAV1 PE=1 SV=1
c61907_g1	BLH2	0	0	-1.257	BEL1-like homeodomain protein 2 OS=Arabidopsis thaliana GN=BLH2 PE=1 SV=3
c71977_g9	BEL1	0	0	-1.2371	Homeobox protein BEL1 homolog OS=Arabidopsis thaliana GN=BEL1 PE=1 SV=2
c102310_g1	BLH2	0	0	-1.0059	BEL1-like homeodomain protein 2 OS=Arabidopsis thaliana GN=BLH2 PE=1 SV=3
c61999_g1	BEL1	0	0	-0.91621	Homeobox protein BEL1 homolog OS=Arabidopsis thaliana GN=BEL1 PE=1 SV=2
c3407_g1	DEFA	0	3.3501	0	Floral homeotic protein DEFICIENS OS=Antirrhinum majus GN=DEFA PE=1 SV=1
c66687_g2	WRKY6	0	3.6519	0	WRKY transcription factor 6 OS=Arabidopsis thaliana GN=WRKY6 PE=1 SV=1
c71022_g2	WRKY41	-2.9236	0	-2.3546	Probable WRKY transcription factor 41 OS=Arabidopsis thaliana GN=WRKY41 PE=2 SV=2
c69052_g8	WRKY53	-3.8251	0	-2.646	Probable WRKY transcription factor 53 OS=Arabidopsis thaliana GN=WRKY53 PE=1 SV=1
c44984_g1	WRKY41	-2.2141	0	-2.4513	Probable WRKY transcription factor 41 OS=Arabidopsis thaliana GN=WRKY41 PE=2 SV=2
c32676_g1	WRKY53	-3.4424	0	-2.1472	Probable WRKY transcription factor 53 OS=Arabidopsis thaliana GN=WRKY53 PE=1 SV=1

## Sheet: Delay
Supplementary Table 5. List of selected differentially expressed SAGs with known effect.
Delay
Unigene id	gene symbol	CTvsCK_fold change	DTvsCK_fold change	CDvsCK_fold change	gene description
c65586_g1	CAO	0	-1.8315	0	Chlorophyllide a oxygenase, chloroplastic OS=Arabidopsis thaliana GN=CAO PE=1 SV=1
c24070_g1	LTI65	0	0	7.9373	Low-temperature-induced 65 kDa protein OS=Arabidopsis thaliana GN=LTI65 PE=2 SV=2
c70997_g3	ZOG1	1.5502	0	1.3828	Zeatin O-glucosyltransferase OS=Phaseolus lunatus GN=ZOG1 PE=2 SV=1
c62275_g1	ZOG1	2.2047	0	2.3423	Zeatin O-glucosyltransferase OS=Phaseolus lunatus GN=ZOG1 PE=2 SV=1
c67611_g6	ABA2	0	0	2.9409	Secoisolariciresinol dehydrogenase (Fragment) OS=Podophyllum peltatum PE=1 SV=1
c67611_g5	ABA2	3.3451	0	1.7824	Secoisolariciresinol dehydrogenase (Fragment) OS=Forsythia intermedia PE=1 SV=1
c26631_g1	ARR9	0	0	2.1109	Two-component response regulator ARR9 OS=Arabidopsis thaliana GN=ARR9 PE=1 SV=1
c48388_g1	EIN4	1.7845	1.8695	1.6274	Protein EIN4 OS=Arabidopsis thaliana GN=EIN4 PE=1 SV=1
c62667_g3	ETR2	1.5275	2.7521	1.5275	Ethylene receptor 2 OS=Arabidopsis thaliana GN=ETR2 PE=1 SV=2
c68889_g3	CYP51G1	0	-1.5944	0	Sterol 14-demethylase OS=Arabidopsis thaliana GN=CYP51G1 PE=1 SV=1
c58354_g1	yqeH	1.4021	0	1.5199	Uncharacterized protein YqeH OS=Bacillus subtilis (strain 168) GN=yqeH PE=1 SV=1
c62758_g1	NIA	0	-1.8753	0	Nitrate reductase [NADH] OS=Petunia hybrida GN=NIA PE=2 SV=1
c40165_g1	ASAT1	0	-1.9517	0	Long-chain-alcohol O-fatty-acyltransferase OS=Simmondsia chinensis PE=1 SV=1
c66383_g2	PDAT1	2.2947	1.6369	2.8789	Phospholipid:diacylglycerol acyltransferase 1 OS=Arabidopsis thaliana GN=PDAT1 PE=2 SV=1
c69026_g2	HMG1	2.4403	0	1.8685	3-hydroxy-3-methylglutaryl-coenzyme A reductase 1 OS=Solanum tuberosum GN=HMG1 PE=2 SV=1
c69976_g7	HMG2	1.3356	1.7394	2.0604	3-hydroxy-3-methylglutaryl-coenzyme A reductase 2 OS=Gossypium hirsutum GN=HMG2 PE=3 SV=1
c69694_g3	HMGR2	3.0814	3.4454	5.7544	3-hydroxy-3-methylglutaryl-coenzyme A reductase 2 (Fragment) OS=Hevea brasiliensis GN=HMGR2 PE=2 SV=1
c69976_g6	HMGR1	3.392	3.6699	6.0477	3-hydroxy-3-methylglutaryl-coenzyme A reductase 1 OS=Hevea brasiliensis GN=HMGR1 PE=2 SV=1
c65578_g2	ATG8F	0	0	1.2812	Autophagy-related protein 8f OS=Arabidopsis thaliana GN=ATG8F PE=2 SV=1
c70809_g5	ATG4	0.87021	0	0.90781	Cysteine protease ATG4 OS=Medicago truncatula GN=ATG4 PE=3 SV=1
c61520_g4	OLD3	2.4412	0	1.918	Cysteine synthase OS=Citrullus lanatus PE=1 SV=1
c70880_g1	splA	1.6703	0	1.6577	Dual specificity protein kinase splA OS=Dictyostelium discoideum GN=splA PE=1 SV=3
c67470_g3	AP2M	1.1502	0	1.4141	AP-2 complex subunit mu OS=Arabidopsis thaliana GN=AP2M PE=1 SV=1
c67470_g4	AP2M	1.1419	0	1.5969	AP-2 complex subunit mu OS=Arabidopsis thaliana GN=AP2M PE=1 SV=1
c71187_g1	AP4M	1.0102	0	1.0952	AP-4 complex subunit mu OS=Arabidopsis thaliana GN=AP4M PE=1 SV=1
c57771_g3	AP1M2	0.94711	0	1.4454	AP-1 complex subunit mu-2 OS=Arabidopsis thaliana GN=AP1M2 PE=1 SV=1
c69742_g7	RPN5A	0.8536	1.2418	0.88665	26S proteasome non-ATPase regulatory subunit 12 homolog A OS=Arabidopsis thaliana GN=RPN5A PE=1 SV=1
c65305_g5	PCAS-1	1.4307	1.3272	2.363	Bifunctional L-3-cyanoalanine synthase/cysteine synthase 1, mitochondrial OS=Solanum tuberosum GN=PCAS-1 PE=1 SV=1
c67534_g8	AP1M2	1.3023	1.3581	1.8069	AP-1 complex subunit mu-2 OS=Arabidopsis thaliana GN=AP1M2 PE=1 SV=1
c67470_g1	AP2M	1.3714	1.3829	1.726	AP-2 complex subunit mu OS=Arabidopsis thaliana GN=AP2M PE=1 SV=1
c64219_g6	AP1M2	1.0917	1.5215	1.5959	AP-1 complex subunit mu-2 OS=Arabidopsis thaliana GN=AP1M2 PE=1 SV=1
c70016_g4	RPN10	0.9251	0	1.0698	26S proteasome non-ATPase regulatory subunit 4 homolog OS=Arabidopsis thaliana GN=RPN10 PE=1 SV=1
c71145_g3	PUB44	0	0	1.0236	U-box domain-containing protein 44 OS=Arabidopsis thaliana GN=PUB44 PE=1 SV=1
c64614_g2	CLEB3J9	0	-2.0583	0	Thylakoid lumenal 29 kDa protein, chloroplastic OS=Solanum lycopersicum GN=CLEB3J9 PE=3 SV=1
c59417_g1	FRI	0	0	1.203	Protein FRIGIDA OS=Arabidopsis thaliana GN=FRI PE=1 SV=1
c66653_g2	PHYA1	0	-1.2442	0	Phytochrome A1 OS=Nicotiana tabacum GN=PHYA1 PE=3 SV=1
c66102_g5	ESC	0	0	1.16	Putative DNA-binding protein ESCAROLA OS=Arabidopsis thaliana GN=ESC PE=2 SV=1
c48527_g1	ESC	0	0	5.3269	Putative DNA-binding protein ESCAROLA OS=Arabidopsis thaliana GN=ESC PE=2 SV=1
c24529_g1	DREB1C	5.8365	0	4.723	Dehydration-responsive element-binding protein 1C OS=Arabidopsis thaliana GN=DREB1C PE=2 SV=1
