# Supplementary material for: Global Transcriptional Analysis Reveals the Complex Relationship between Tea Quality, Leaf Senescence and the Responses to Cold-Drought Combined Stress in Camellia sinensis
Source: Front Plant Sci. 2016 Dec 9;7:1858. doi: 10.3389/fpls.2016.01858 (PMC5145883; doi:10.3389/fpls.2016.01858)
Supplement: Supplementary Table 6 — List of CD-unique DEGs. [file Table6.XLSX]

## Sheet: Sheet1
Supplementary Table 6. List of CD-unique DEGs.
Unigene id	gene symbol	CDvsCK_fold change	gene description
c62354_g5	RPN8A	2.5348	26S proteasome non-ATPase regulatory subunit 7 homolog A OS=Arabidopsis thaliana GN=RPN8A PE=1 SV=1
c65494_g2	21D7	1.427	Probable 26S proteasome non-ATPase regulatory subunit 3 OS=Daucus carota GN=21D7 PE=1 SV=2
c65494_g1	21D7	0.97328	Probable 26S proteasome non-ATPase regulatory subunit 3 OS=Daucus carota GN=21D7 PE=1 SV=2
c70778_g3	RPN2A	0.86656	26S proteasome non-ATPase regulatory subunit 1 homolog A OS=Arabidopsis thaliana GN=RPN2A PE=1 SV=1
c56341_g1	BRG3	3.1551	Probable BOI-related E3 ubiquitin-protein ligase 3 OS=Arabidopsis thaliana GN=BRG3 PE=1 SV=1
c52433_g1	XERICO	3.0858	Probable E3 ubiquitin-protein ligase XERICO OS=Arabidopsis thaliana GN=XERICO PE=1 SV=1
c63897_g1	PRT1	2.5733	E3 ubiquitin-protein ligase PRT1 OS=Arabidopsis thaliana GN=PRT1 PE=2 SV=2
c59072_g1	ARI1	2.4548	Probable E3 ubiquitin-protein ligase ARI1 OS=Arabidopsis thaliana GN=ARI1 PE=2 SV=1
c44256_g1	XERICO	2.3838	Probable E3 ubiquitin-protein ligase XERICO OS=Arabidopsis thaliana GN=XERICO PE=1 SV=1
c71167_g4	RMA3	2.0081	E3 ubiquitin-protein ligase RMA3 OS=Arabidopsis thaliana GN=RMA3 PE=1 SV=1
c60480_g1	42066	1.6487	E3 ubiquitin-protein ligase MARCH3 OS=Xenopus laevis GN=march3 PE=2 SV=1
c60837_g1	LUL4	1.3351	Probable E3 ubiquitin-protein ligase LUL4 OS=Arabidopsis thaliana GN=LUL4 PE=2 SV=1
c69267_g2	CHFR	1.3347	E3 ubiquitin-protein ligase CHFR OS=Homo sapiens GN=CHFR PE=1 SV=2
c3217_g1	SINAT5	1.2865	E3 ubiquitin-protein ligase SINAT5 OS=Arabidopsis thaliana GN=SINAT5 PE=1 SV=2
c62414_g3	KEG	1.2811	E3 ubiquitin-protein ligase KEG OS=Arabidopsis thaliana GN=KEG PE=1 SV=2
c63842_g3	CIP8	1.2761	E3 ubiquitin-protein ligase CIP8 OS=Arabidopsis thaliana GN=CIP8 PE=1 SV=1
c62514_g4	CIP8	1.252	E3 ubiquitin-protein ligase CIP8 OS=Arabidopsis thaliana GN=CIP8 PE=1 SV=1
c68915_g5	rbrA	1.146	Probable E3 ubiquitin-protein ligase rbrA OS=Dictyostelium discoideum GN=rbrA PE=3 SV=1
c68222_g1	RGLG2	1.1453	E3 ubiquitin-protein ligase RGLG2 OS=Arabidopsis thaliana GN=RGLG2 PE=1 SV=1
c24637_g1	UPL2	1.0912	E3 ubiquitin-protein ligase UPL2 OS=Arabidopsis thaliana GN=UPL2 PE=1 SV=3
c65482_g1	At5g58410	1.0878	E3 ubiquitin-protein ligase listerin OS=Arabidopsis thaliana GN=At5g58410 PE=3 SV=1
c69180_g1	KEG	1.0657	E3 ubiquitin-protein ligase KEG OS=Arabidopsis thaliana GN=KEG PE=1 SV=2
c57519_g1	RMA1H1	1.0352	E3 ubiquitin-protein ligase RMA1H1 OS=Capsicum annuum GN=RMA1H1 PE=1 SV=1
c55747_g1	KEG	0.90249	E3 ubiquitin-protein ligase KEG OS=Arabidopsis thaliana GN=KEG PE=1 SV=2
c63356_g3	XBAT35	0.8878	Putative E3 ubiquitin-protein ligase XBAT35 OS=Arabidopsis thaliana GN=XBAT35 PE=2 SV=1
c71562_g3	XBAT31	-1.0397	Putative E3 ubiquitin-protein ligase XBAT31 OS=Arabidopsis thaliana GN=XBAT31 PE=2 SV=1
c37139_g1	Os04g0590900	-1.2404	E3 ubiquitin-protein ligase Os04g0590900 OS=Oryza sativa subsp. japonica GN=Os04g0590900 PE=2 SV=2
c62939_g3	RGLG2	-1.2944	E3 ubiquitin-protein ligase RGLG2 OS=Arabidopsis thaliana GN=RGLG2 PE=1 SV=1
c67119_g1	SINAT3	-1.3727	E3 ubiquitin-protein ligase SINAT3 OS=Arabidopsis thaliana GN=SINAT3 PE=2 SV=1
c59094_g1	XBAT31	-1.399	Putative E3 ubiquitin-protein ligase XBAT31 OS=Arabidopsis thaliana GN=XBAT31 PE=2 SV=1
c62864_g2	LIN	-2.6912	Putative E3 ubiquitin-protein ligase LIN OS=Medicago truncatula GN=LIN PE=2 SV=1
c64603_g11	ATL6	-3.407	E3 ubiquitin-protein ligase ATL6 OS=Arabidopsis thaliana GN=ATL6 PE=1 SV=2
c59454_g1	UBC38	3.9079	Putative ubiquitin-conjugating enzyme E2 38 OS=Arabidopsis thaliana GN=UBC38 PE=1 SV=2
c48368_g1	UBC2	3.2153	Ubiquitin-conjugating enzyme E2 2 OS=Triticum aestivum GN=UBC2 PE=1 SV=1
c66893_g5	UBC5B	2.2356	Ubiquitin-conjugating enzyme E2 5B OS=Oryza sativa subsp. japonica GN=UBC5B PE=2 SV=1
c70295_g4	UBC32	1.368	Ubiquitin-conjugating enzyme E2 32 OS=Arabidopsis thaliana GN=UBC32 PE=2 SV=1
c43269_g1	UBC5B	1.3421	Ubiquitin-conjugating enzyme E2 5B OS=Oryza sativa subsp. japonica GN=UBC5B PE=2 SV=1
c67011_g2	UBC2	1.0669	Ubiquitin-conjugating enzyme E2 2 OS=Arabidopsis thaliana GN=UBC2 PE=2 SV=1
c68293_g2	UBC26	0.92813	Probable ubiquitin-conjugating enzyme E2 26 OS=Arabidopsis thaliana GN=UBC26 PE=2 SV=2
c59564_g3	UBC2	0.92132	Ubiquitin-conjugating enzyme E2 2 OS=Medicago sativa GN=UBC2 PE=2 SV=1
c68937_g6	UBC38	0.86557	Putative ubiquitin-conjugating enzyme E2 38 OS=Arabidopsis thaliana GN=UBC38 PE=1 SV=2
c66181_g5	UEV1A	-1.1802	Ubiquitin-conjugating enzyme E2 variant 1A OS=Arabidopsis thaliana GN=UEV1A PE=1 SV=1
c63603_g5	Ubiquitin-conjugatingenzymeE2-17kDaOS=Solanumlycopersicum	-1.2662	Ubiquitin-conjugating enzyme E2-17 kDa OS=Solanum lycopersicum PE=2 SV=1
c58846_g1	Ubiquitin-conjugatingenzymeE2-17kDaOS=Solanumlycopersicum	-1.3042	Ubiquitin-conjugating enzyme E2-17 kDa OS=Solanum lycopersicum PE=2 SV=1
c70863_g3	HDG1	#NAME?	Homeobox-leucine zipper protein HDG1 OS=Arabidopsis thaliana GN=HDG1 PE=2 SV=1
c40031_g1	At3g47570	#NAME?	Probable LRR receptor-like serine/threonine-protein kinase At3g47570 OS=Arabidopsis thaliana GN=At3g47570 PE=2 SV=1
c58289_g1	At4g08850	#NAME?	Probable LRR receptor-like serine/threonine-protein kinase At4g08850 OS=Arabidopsis thaliana GN=At4g08850 PE=2 SV=3
c1462_g1	IKU2	#NAME?	Receptor-like protein kinase HAIKU2 OS=Arabidopsis thaliana GN=IKU2 PE=1 SV=1
c67105_g4	MAST1	#NAME?	Microtubule-associated serine/threonine-protein kinase 1 OS=Homo sapiens GN=MAST1 PE=1 SV=2
c44855_g2	HEX6	#NAME?	Hexose carrier protein HEX6 OS=Ricinus communis GN=HEX6 PE=2 SV=1
c54415_g1	CVP2	#NAME?	Type I inositol 1,4,5-trisphosphate 5-phosphatase CVP2 OS=Arabidopsis thaliana GN=CVP2 PE=1 SV=2
c1790_g1	9612	#NAME?	Probable pectate lyase P18 OS=Solanum lycopersicum GN=9612 PE=2 SV=1
c68029_g3	--	#NAME?	--
c29534_g1	--	#NAME?	--
c112307_g1	--	#NAME?	--
c55446_g2	--	#NAME?	--
c57109_g3	--	#NAME?	--
c59317_g2	--	#NAME?	--
c63782_g5	--	#NAME?	--
c19198_g1	--	#NAME?	--
c69023_g2	--	#NAME?	--
c73623_g1	--	#NAME?	--
c2905_g1	--	#NAME?	--
c30015_g2	--	#NAME?	--
c61742_g2	ETG1	#NAME?	Mini-chromosome maintenance complex-binding protein OS=Arabidopsis thaliana GN=ETG1 PE=1 SV=1
c68619_g7	--	#NAME?	--
c37072_g1	--	#NAME?	--
c58326_g1	--	#NAME?	--
c63399_g1	At1g65750	#NAME?	Putative ribonuclease H protein At1g65750 OS=Arabidopsis thaliana GN=At1g65750 PE=3 SV=1
c56369_g1	--	#NAME?	--
c68652_g5	--	#NAME?	--
c55189_g1	--	#NAME?	--
c25538_g1	--	#NAME?	--
c46713_g1	--	#NAME?	--
c37874_g1	--	#NAME?	--
c44109_g1	--	#NAME?	--
c53367_g1	--	#NAME?	--
c63379_g6	--	#NAME?	--
c65141_g2	--	#NAME?	--
c16173_g1	--	#NAME?	--
c70685_g7	--	#NAME?	--
c40070_g1	--	#NAME?	--
c71354_g1	--	#NAME?	--
c50884_g1	--	#NAME?	--
c51487_g1	--	#NAME?	--
c10786_g1	--	#NAME?	--
c69888_g11	--	#NAME?	--
c127707_g1	At5g07610	#NAME?	F-box protein At5g07610 OS=Arabidopsis thaliana GN=At5g07610 PE=2 SV=1
c59907_g2	--	#NAME?	--
c35618_g1	At3g17500	#NAME?	Putative F-box protein At3g17500 OS=Arabidopsis thaliana GN=At3g17500 PE=3 SV=1
c124844_g1	--	#NAME?	--
c26666_g1	--	#NAME?	--
c61554_g1	--	#NAME?	--
c66509_g8	--	#NAME?	--
c32582_g1	--	#NAME?	--
c73107_g1	--	#NAME?	--
c8162_g1	--	#NAME?	--
c7700_g1	RpL36	#NAME?	60S ribosomal protein L36 OS=Drosophila melanogaster GN=RpL36 PE=1 SV=1
c65733_g4	CRT3	#NAME?	Calreticulin-3 OS=Arabidopsis thaliana GN=CRT3 PE=1 SV=2
c51290_g2	--	#NAME?	--
c43871_g2	--	#NAME?	--
c70208_g5	--	#NAME?	--
c58819_g1	--	#NAME?	--
c46569_g1	--	#NAME?	--
c43386_g1	GA2OX2	Inf	Gibberellin 2-beta-dioxygenase 2 OS=Pisum sativum GN=GA2OX2 PE=2 SV=1
c44600_g2	ADH1	Inf	Alcohol dehydrogenase 1 OS=Oryza sativa subsp. japonica GN=ADH1 PE=2 SV=2
c111346_g1	OPT3	Inf	Oligopeptide transporter 3 OS=Arabidopsis thaliana GN=OPT3 PE=2 SV=3
c139066_g1	ZAT9	Inf	Zinc finger protein ZAT9 OS=Arabidopsis thaliana GN=ZAT9 PE=2 SV=1
c11145_g1	BZIP43	Inf	Basic leucine zipper 43 OS=Arabidopsis thaliana GN=BZIP43 PE=1 SV=1
c70043_g3	ATL16	Inf	RING-H2 finger protein ATL16 OS=Arabidopsis thaliana GN=ATL16 PE=2 SV=1
c23306_g1	RCH2	Inf	Receptor-like protein kinase 2 OS=Arabidopsis thaliana GN=RCH2 PE=1 SV=1
c61857_g1	PPDS	Inf	Dammarenediol 12-hydroxylase OS=Panax ginseng GN=PPDS PE=1 SV=2
c41398_g1	FDX3	Inf	Ferredoxin-3, chloroplastic OS=Zea mays GN=FDX3 PE=2 SV=1
c60936_g2	TR2	Inf	Tropinone reductase 2 OS=Hyoscyamus niger GN=TR2 PE=2 SV=1
c59711_g2	SCPL45	Inf	Serine carboxypeptidase-like 45 OS=Arabidopsis thaliana GN=SCPL45 PE=2 SV=1
c111559_g1	At3g07070	Inf	Serine/threonine-protein kinase At3g07070 OS=Arabidopsis thaliana GN=At3g07070 PE=2 SV=1
c45471_g1	SeedlectinOS=Styphnolobiumjaponicum	Inf	Seed lectin OS=Styphnolobium japonicum PE=2 SV=1
c61411_g4	NDB2	Inf	External alternative NAD(P)H-ubiquinone oxidoreductase B2, mitochondrial OS=Arabidopsis thaliana GN=NDB2 PE=1 SV=1
c50890_g2	At4g02900	Inf	CSC1-like protein At4g02900 OS=Arabidopsis thaliana GN=At4g02900 PE=3 SV=1
c8971_g1	TIP1-2	Inf	Probable aquaporin TIP1-2 OS=Oryza sativa subsp. japonica GN=TIP1-2 PE=2 SV=1
c66226_g6	MSI4	Inf	WD-40 repeat-containing protein MSI4 OS=Arabidopsis thaliana GN=MSI4 PE=1 SV=3
c35938_g1	TIP1-3	Inf	Aquaporin TIP1-3 OS=Arabidopsis thaliana GN=TIP1-3 PE=1 SV=1
c25240_g1	CHX3	Inf	Cation/H(+) antiporter 3 OS=Arabidopsis thaliana GN=CHX3 PE=2 SV=1
c85230_g1	Os09g0568700	Inf	Germin-like protein 9-3 OS=Oryza sativa subsp. japonica GN=Os09g0568700 PE=2 SV=1
c70073_g3	APS1	Inf	Acid phosphatase 1 OS=Solanum lycopersicum GN=APS1 PE=2 SV=1
c67788_g5	HIDH	Inf	2-hydroxyisoflavanone dehydratase OS=Glycine max GN=HIDH PE=1 SV=1
c73459_g1	PDC2	Inf	Pyruvate decarboxylase 2 OS=Oryza sativa subsp. indica GN=PDC2 PE=2 SV=2
c65669_g4	CBSX1	Inf	CBS domain-containing protein CBSX1, chloroplastic OS=Arabidopsis thaliana GN=CBSX1 PE=1 SV=2
c62713_g1	LTI65	Inf	Low-temperature-induced 65 kDa protein OS=Arabidopsis thaliana GN=LTI65 PE=2 SV=2
c71236_g12	--	Inf	--
c65679_g6	--	Inf	--
c3880_g1	--	Inf	--
c17150_g1	--	Inf	--
c69774_g1	--	Inf	--
c67660_g4	--	Inf	--
c51926_g2	--	Inf	--
c10140_g1	--	Inf	--
c67583_g1	--	Inf	--
c51875_g3	--	Inf	--
c67562_g1	--	Inf	--
c23002_g1	--	Inf	--
c53100_g1	--	Inf	--
c46650_g1	--	Inf	--
c67257_g3	--	Inf	--
c5653_g1	--	Inf	--
c69409_g1	--	Inf	--
c47473_g1	AXY4	Inf	Protein ALTERED XYLOGLUCAN 4 OS=Arabidopsis thaliana GN=AXY4 PE=1 SV=1
c139092_g1	EXO1	Inf	Exonuclease 1 OS=Oryza sativa subsp. japonica GN=EXO1 PE=2 SV=1
c68601_g8	--	Inf	--
c61234_g1	--	Inf	--
c66881_g2	--	Inf	--
c66293_g2	ADT1	Inf	Arogenate dehydratase/prephenate dehydratase 1, chloroplastic OS=Arabidopsis thaliana GN=ADT1 PE=1 SV=1
c68251_g3	--	Inf	--
c60514_g1	--	Inf	--
c73007_g1	--	Inf	--
c69596_g3	--	Inf	--
c3584_g1	--	Inf	--
c115662_g1	--	Inf	--
c56475_g1	--	Inf	--
c56870_g1	--	Inf	--
c26362_g1	--	Inf	--
c62074_g8	--	Inf	--
c52676_g1	--	Inf	--
c45001_g1	ndhJ	Inf	NAD(P)H-quinone oxidoreductase subunit J, chloroplastic OS=Dioscorea elephantipes GN=ndhJ PE=3 SV=1
c86694_g1	--	Inf	--
c63768_g6	--	Inf	--
c53967_g2	--	Inf	--
c29794_g1	--	Inf	--
c13907_g1	--	Inf	--
c49557_g1	--	Inf	--
c70899_g4	--	Inf	--
c4514_g1	--	Inf	--
c50119_g1	--	Inf	--
c69400_g1	--	Inf	--
c26476_g1	--	Inf	--
c65266_g1	--	Inf	--
c67402_g3	--	Inf	--
c21303_g1	--	Inf	--
c9214_g1	GGPS	Inf	Geranylgeranyl pyrophosphate synthase, chloroplastic OS=Hevea brasiliensis GN=GGPS PE=1 SV=1
c68643_g4	--	Inf	--
c55207_g2	--	Inf	--
c39576_g1	--	Inf	--
c20396_g1	--	Inf	--
c56702_g2	--	Inf	--
c69826_g5	--	Inf	--
c36991_g1	--	Inf	--
c42854_g1	REN1	Inf	Rho GTPase-activating protein REN1 OS=Arabidopsis thaliana GN=REN1 PE=1 SV=2
c16924_g1	--	Inf	--
c61849_g1	--	Inf	--
c68099_g3	--	Inf	--
c46019_g1	--	Inf	--
c125402_g1	--	Inf	--
c66341_g2	--	Inf	--
c80171_g1	--	Inf	--
c136982_g1	--	Inf	--
c68564_g4	--	Inf	--
c36775_g1	--	Inf	--
c57864_g4	--	Inf	--
c71233_g4	--	Inf	--
c16377_g1	--	Inf	--
c28218_g1	Agglutinin-2OS=Cladrastiskentukea	Inf	Agglutinin-2 OS=Cladrastis kentukea PE=1 SV=1
c42023_g1	--	Inf	--
c57907_g1	--	Inf	--
c48678_g1	--	Inf	--
c46576_g1	--	Inf	--
c44361_g1	--	Inf	--
c49295_g1	--	Inf	--
c30460_g1	--	Inf	--
c3256_g1	--	Inf	--
c55007_g1	--	Inf	--
c67362_g7	--	Inf	--
c66542_g4	--	Inf	--
c65258_g6	--	Inf	--
c33939_g1	--	Inf	--
c29938_g1	--	Inf	--
c38235_g1	--	Inf	--
c1518_g1	--	Inf	--
c69644_g2	--	Inf	--
c101945_g1	--	Inf	--
c67568_g4	petG	Inf	Cytochrome b6-f complex subunit 5 OS=Triticum aestivum GN=petG PE=3 SV=1
c42057_g1	--	Inf	--
c25748_g1	--	Inf	--
c70498_g5	--	Inf	--
c59851_g6	--	Inf	--
c47391_g1	At1g65750	Inf	Putative ribonuclease H protein At1g65750 OS=Arabidopsis thaliana GN=At1g65750 PE=3 SV=1
c50128_g1	--	Inf	--
c65666_g5	--	Inf	--
c4867_g1	--	Inf	--
c40335_g1	--	Inf	--
c20057_g1	--	Inf	--
c71805_g4	--	Inf	--
c70161_g4	--	Inf	--
c114541_g1	--	Inf	--
c56878_g1	--	Inf	--
c63156_g6	--	Inf	--
c46766_g1	--	Inf	--
c19790_g1	--	Inf	--
c50336_g1	--	Inf	--
c67755_g10	--	Inf	--
c62640_g5	--	Inf	--
c27320_g1	--	Inf	--
c34392_g1	--	Inf	--
c67632_g2	--	Inf	--
c3253_g1	--	Inf	--
c71653_g5	--	Inf	--
c52068_g1	--	Inf	--
c26968_g1	At1g65750	Inf	Putative ribonuclease H protein At1g65750 OS=Arabidopsis thaliana GN=At1g65750 PE=3 SV=1
c24070_g1	LTI65	7.9373	Low-temperature-induced 65 kDa protein OS=Arabidopsis thaliana GN=LTI65 PE=2 SV=2
c43310_g1	HB2	7.2094	Non-symbiotic hemoglobin 2 OS=Oryza sativa subsp. japonica GN=HB2 PE=2 SV=1
c52513_g1	Lateembryogenesisabundantprotein1OS=Cicerarietinum	6.7274	Late embryogenesis abundant protein 1 OS=Cicer arietinum PE=1 SV=1
c53262_g1	--	6.5237	--
c58217_g2	WRKY23	6.4348	Probable WRKY transcription factor 23 OS=Arabidopsis thaliana GN=WRKY23 PE=2 SV=1
c17450_g1	--	6.3453	--
c98894_g1	--	6.2305	--
c7904_g1	--	6.2079	--
c51926_g1	--	6.1413	--
c56573_g1	--	6.1131	--
c23574_g1	--	6.0403	--
c55268_g1	AtMg00310	6.0242	Uncharacterized mitochondrial protein AtMg00310 OS=Arabidopsis thaliana GN=AtMg00310 PE=4 SV=1
c11387_g1	At3g55450	5.8243	Probable receptor-like protein kinase At3g55450 OS=Arabidopsis thaliana GN=At3g55450 PE=1 SV=1
c67705_g1	--	5.7265	--
c69894_g4	--	5.6915	--
c70787_g1	--	5.6888	--
c36266_g1	--	5.6544	--
c28587_g1	--	5.5866	--
c62310_g1	--	5.54	--
c122124_g1	--	5.5388	--
c33339_g1	--	5.5356	--
c63768_g3	--	5.5262	--
c17279_g1	--	5.5076	--
c68764_g5	--	5.4882	--
c46632_g1	--	5.4818	--
c61947_g1	--	5.433	--
c53815_g1	PLIM2C	5.4061	LIM domain-containing protein PLIM2c OS=Arabidopsis thaliana GN=PLIM2C PE=1 SV=1
c59589_g2	--	5.3878	--
c68655_g3	--	5.3816	--
c50266_g1	--	5.3596	--
c26600_g1	--	5.3476	--
c48527_g1	ESC	5.3269	Putative DNA-binding protein ESCAROLA OS=Arabidopsis thaliana GN=ESC PE=2 SV=1
c62521_g2	--	5.3145	--
c71249_g4	--	5.2833	--
c5734_g1	--	5.2519	--
c57275_g1	GSTU17	5.2423	Glutathione S-transferase U17 OS=Arabidopsis thaliana GN=GSTU17 PE=2 SV=1
c30146_g1	--	5.236	--
c32723_g1	--	5.22	--
c35550_g1	At3g01570	5.1823	Oleosin 5 OS=Arabidopsis thaliana GN=At3g01570 PE=2 SV=1
c53336_g1	--	5.1806	--
c55616_g1	GA2OX8	5.1674	Gibberellin 2-beta-dioxygenase 8 OS=Arabidopsis thaliana GN=GA2OX8 PE=1 SV=2
c60524_g1	--	5.1292	--
c56220_g1	TBL31	5.1241	Protein trichome birefringence-like 31 OS=Arabidopsis thaliana GN=TBL31 PE=2 SV=1
c69684_g3	NRPB9B	5.1217	DNA-directed RNA polymerases II, IV and V subunit 9B OS=Arabidopsis thaliana GN=NRPB9B PE=1 SV=1
c132023_g1	--	5.0947	--
c67254_g2	--	5.089	--
c99426_g1	--	5.0506	--
c44989_g1	--	5.0393	--
c49466_g1	--	5.035	--
c36779_g2	--	5.0093	--
c50681_g1	--	5.0064	--
c69773_g3	--	4.9872	--
c64381_g2	--	4.9818	--
c40426_g1	--	4.9627	--
c60828_g1	ANS	4.9597	Leucoanthocyanidin dioxygenase OS=Malus domestica GN=ANS PE=2 SV=1
c55133_g1	CDC20-2	4.9577	Cell division cycle 20.2, cofactor of APC complex OS=Arabidopsis thaliana GN=CDC20-2 PE=1 SV=1
c54594_g1	BHLH35	4.9463	Transcription factor bHLH35 OS=Arabidopsis thaliana GN=BHLH35 PE=2 SV=1
c69475_g1	--	4.9411	--
c64607_g3	LPP3	4.9128	Putative lipid phosphate phosphatase 3, chloroplastic OS=Arabidopsis thaliana GN=LPP3 PE=2 SV=1
c127278_g1	--	4.9064	--
c86818_g1	--	4.8987	--
c137787_g1	--	4.8909	--
c67729_g5	--	4.8852	--
c69210_g4	--	4.8828	--
c67410_g3	--	4.8808	--
c17034_g1	--	4.8803	--
c39218_g1	GRXS10	4.8552	Monothiol glutaredoxin-S10 OS=Arabidopsis thaliana GN=GRXS10 PE=3 SV=1
c76974_g1	--	4.8288	--
c69603_g8	--	4.8223	--
c66075_g6	--	4.8107	--
c45736_g1	--	4.8053	--
c41413_g1	ASK9	4.789	SKP1-like protein 9 OS=Arabidopsis thaliana GN=ASK9 PE=1 SV=1
c59007_g1	--	4.7716	--
c20635_g1	phg1a	4.7715	Putative phagocytic receptor 1a OS=Dictyostelium discoideum GN=phg1a PE=2 SV=1
c24481_g1	AdenylateisopentenyltransferaseOS=Humuluslupulus	4.7538	Adenylate isopentenyltransferase OS=Humulus lupulus PE=1 SV=1
c63768_g4	--	4.7507	--
c31886_g1	--	4.7484	--
c66366_g1	--	4.748	--
c57_g1	EXL2	4.7426	Protein EXORDIUM-like 2 OS=Arabidopsis thaliana GN=EXL2 PE=2 SV=1
c69678_g2	SEC31B	4.735	Protein transport protein SEC31 homolog B OS=Arabidopsis thaliana GN=SEC31B PE=1 SV=1
c149510_g1	--	4.7341	--
c60446_g3	At4g35930	4.712	F-box protein At4g35930 OS=Arabidopsis thaliana GN=At4g35930 PE=2 SV=1
c7981_g1	--	4.711	--
c54193_g1	--	4.7028	--
c61669_g1	--	4.689	--
c70181_g3	--	4.6873	--
c66601_g1	CYP79D4	4.6807	Isoleucine N-monooxygenase 2 OS=Lotus japonicus GN=CYP79D4 PE=1 SV=1
c12291_g1	--	4.6768	--
c56599_g2	--	4.6757	--
c39790_g1	--	4.6725	--
c110643_g1	--	4.6376	--
c68737_g6	--	4.6218	--
c50806_g2	--	4.6196	--
c30266_g1	--	4.6131	--
c44600_g1	ADH2	4.6075	Alcohol dehydrogenase 2 OS=Oryza sativa subsp. japonica GN=ADH2 PE=2 SV=2
c61861_g1	--	4.5859	--
c53374_g1	--	4.5817	--
c42318_g1	At3g25290	4.574	Cytochrome b561 and DOMON domain-containing protein At3g25290 OS=Arabidopsis thaliana GN=At3g25290 PE=2 SV=1
c72012_g3	--	4.5649	--
c70757_g3	--	4.5521	--
c6756_g1	--	4.5514	--
c69381_g9	--	4.5514	--
c67783_g3	--	4.5269	--
c91601_g1	--	4.516	--
c101144_g1	--	4.5114	--
c3354_g1	At5g49610	4.5111	F-box protein At5g49610 OS=Arabidopsis thaliana GN=At5g49610 PE=1 SV=1
c37357_g1	--	4.4916	--
c69870_g3	--	4.4914	--
c74520_g1	--	4.4847	--
c69612_g1	--	4.4712	--
c59191_g1	--	4.4679	--
c50698_g2	HCC1	4.4541	Protein SCO1 homolog 1, mitochondrial OS=Arabidopsis thaliana GN=HCC1 PE=2 SV=1
c134350_g1	--	4.4479	--
c65637_g2	--	4.447	--
c31734_g1	EXL2	4.4396	Protein EXORDIUM-like 2 OS=Arabidopsis thaliana GN=EXL2 PE=2 SV=1
c23882_g1	--	4.4396	--
c12639_g1	--	4.4362	--
c60789_g1	--	4.4355	--
c56367_g1	--	4.4218	--
c52901_g1	LBD18	4.3927	LOB domain-containing protein 18 OS=Arabidopsis thaliana GN=LBD18 PE=2 SV=2
c33880_g1	--	4.3827	--
c69931_g8	--	4.3704	--
c37980_g1	--	4.3683	--
c67857_g2	--	4.368	--
c4871_g1	--	4.364	--
c64252_g1	At2g26730	4.358	Probable inactive receptor kinase At2g26730 OS=Arabidopsis thaliana GN=At2g26730 PE=1 SV=1
c50905_g1	--	4.3547	--
c51540_g1	--	4.3301	--
c98515_g1	--	4.3272	--
c117392_g1	--	4.3023	--
c71461_g4	APX6	4.2976	Probable L-ascorbate peroxidase 6, chloroplastic OS=Oryza sativa subsp. japonica GN=APX6 PE=2 SV=1
c48540_g1	--	4.2876	--
c69068_g1	--	4.2818	--
c30978_g1	--	4.2595	--
c62612_g4	--	4.2505	--
c68835_g2	--	4.2333	--
c126379_g1	CYP94B3	4.2214	Cytochrome P450 94B3 OS=Arabidopsis thaliana GN=CYP94B3 PE=2 SV=1
c140772_g1	SPAC644.07	4.2198	Probable mitochondrial chaperone bcs1 OS=Schizosaccharomyces pombe (strain 972 / ATCC 24843) GN=SPAC644.07 PE=2 SV=1
c21140_g1	--	4.1625	--
c66209_g7	UGT85A24	4.1495	7-deoxyloganetin glucosyltransferase OS=Gardenia jasminoides GN=UGT85A24 PE=1 SV=1
c66950_g5	--	4.1208	--
c63768_g1	--	4.1153	--
c66870_g1	--	4.1105	--
c68310_g5	--	4.0996	--
c46648_g1	--	4.0978	--
c25807_g1	--	4.0945	--
c73768_g1	--	4.0886	--
c85720_g1	--	4.0876	--
c44876_g1	--	4.0723	--
c34186_g1	--	4.068	--
c19834_g1	--	4.0626	--
c65330_g11	--	4.0619	--
c70148_g1	--	4.058	--
c61290_g4	--	4.0529	--
c56042_g3	E2FA	4.0509	Transcription factor E2FA OS=Arabidopsis thaliana GN=E2FA PE=1 SV=1
c47475_g1	sel-10	4.0454	F-box/WD repeat-containing protein sel-10 OS=Caenorhabditis briggsae GN=sel-10 PE=3 SV=1
c59280_g1	AtMg00310	4.0302	Uncharacterized mitochondrial protein AtMg00310 OS=Arabidopsis thaliana GN=AtMg00310 PE=4 SV=1
c52249_g1	--	4.0003	--
c49404_g1	--	3.9971	--
c71162_g1	--	3.9826	--
c31047_g1	--	3.9781	--
c40882_g1	CXE2	3.9643	Probable carboxylesterase 2 OS=Arabidopsis thaliana GN=CXE2 PE=2 SV=1
c54084_g1	At2g21480	3.9536	Probable receptor-like protein kinase At2g21480 OS=Arabidopsis thaliana GN=At2g21480 PE=3 SV=1
c51696_g1	--	3.9493	--
c63053_g2	--	3.9488	--
c54082_g1	--	3.9485	--
c27145_g1	NSF	3.9443	Vesicle-fusing ATPase OS=Arabidopsis thaliana GN=NSF PE=2 SV=2
c28393_g1	--	3.9424	--
c44271_g1	--	3.9342	--
c623_g2	Klhl1	3.9225	Kelch-like protein 1 OS=Mus musculus GN=Klhl1 PE=1 SV=2
c53507_g1	--	3.9224	--
c86779_g1	--	3.9168	--
c71686_g4	--	3.9143	--
c70619_g6	--	3.9012	--
c70294_g4	--	3.8998	--
c41998_g1	LT101.2	3.8966	Low temperature-induced protein lt101.2 OS=Hordeum vulgare GN=LT101.2 PE=2 SV=1
c38758_g2	--	3.895	--
c64279_g3	--	3.8844	--
c71402_g2	SD25	3.8794	G-type lectin S-receptor-like serine/threonine-protein kinase SD2-5 OS=Arabidopsis thaliana GN=SD25 PE=1 SV=1
c66209_g4	--	3.8739	--
c58620_g1	--	3.8732	--
c50404_g1	GEX3	3.8675	Protein GAMETE EXPRESSED 3 OS=Arabidopsis thaliana GN=GEX3 PE=2 SV=1
c49842_g1	--	3.8611	--
c50137_g1	--	3.8554	--
c51783_g1	--	3.8447	--
c60354_g1	--	3.8318	--
c43904_g1	--	3.8149	--
c49213_g1	FBA	3.812	Fructose-bisphosphate aldolase cytoplasmic isozyme OS=Oryza sativa subsp. japonica GN=FBA PE=1 SV=2
c55226_g1	--	3.8115	--
c7318_g1	--	3.8089	--
c56526_g1	PER25	3.8075	Peroxidase 25 OS=Arabidopsis thaliana GN=PER25 PE=2 SV=2
c68152_g3	--	3.7967	--
c54173_g2	MT4A	3.7675	Metallothionein-like protein 4A OS=Oryza sativa subsp. japonica GN=MT4A PE=2 SV=1
c58517_g2	GATL1	3.7658	Probable galacturonosyltransferase-like 1 OS=Arabidopsis thaliana GN=GATL1 PE=2 SV=1
c67314_g2	--	3.7657	--
c62541_g1	At3g47200	3.7468	UPF0481 protein At3g47200 OS=Arabidopsis thaliana GN=At3g47200 PE=2 SV=1
c58545_g2	--	3.7412	--
c68363_g2	--	3.7392	--
c27133_g1	--	3.7389	--
c67254_g8	--	3.7328	--
c70849_g6	NPK1	3.7261	Mitogen-activated protein kinase kinase kinase NPK1 OS=Nicotiana tabacum GN=NPK1 PE=1 SV=1
c33219_g1	--	3.7255	--
c69356_g1	TSB	3.7253	Tryptophan synthase beta chain 2, chloroplastic OS=Camptotheca acuminata GN=TSB PE=2 SV=1
c67614_g4	--	3.7227	--
c57375_g1	--	3.7169	--
c58509_g1	--	3.7156	--
c70761_g2	--	3.7135	--
c64305_g4	FIM2	3.7126	Fimbrin-2 OS=Arabidopsis thaliana GN=FIM2 PE=2 SV=1
c15470_g1	--	3.712	--
c63658_g1	--	3.6991	--
c58983_g2	Os01g0868300	3.6981	DNA polymerase alpha catalytic subunit OS=Oryza sativa subsp. japonica GN=Os01g0868300 PE=2 SV=2
c29487_g1	--	3.6973	--
c70366_g6	--	3.6915	--
c70173_g3	--	3.69	--
c71402_g1	EP1	3.6883	Epidermis-specific secreted glycoprotein EP1 OS=Daucus carota GN=EP1 PE=1 SV=1
c51396_g1	--	3.6821	--
c70430_g4	--	3.681	--
c66151_g10	--	3.6782	--
c3037_g1	--	3.6739	--
c56780_g2	--	3.6671	--
c11349_g1	--	3.6609	--
c39693_g1	WLIN2A	3.6577	LIM domain-containing protein WLIM2a OS=Arabidopsis thaliana GN=WLIN2A PE=1 SV=1
c66585_g6	--	3.6441	--
c64524_g1	--	3.6355	--
c62241_g1	--	3.6308	--
c69750_g3	--	3.6206	--
c13571_g1	--	3.6182	--
c46395_g1	--	3.6128	--
c62551_g6	AIR3	3.6127	Subtilisin-like protease SBT5.3 OS=Arabidopsis thaliana GN=AIR3 PE=2 SV=1
c62857_g5	--	3.6115	--
c58261_g1	--	3.6015	--
c62074_g5	--	3.5997	--
c58436_g2	--	3.5985	--
c18609_g1	--	3.5939	--
c34545_g1	DME	3.5925	Transcriptional activator DEMETER OS=Arabidopsis thaliana GN=DME PE=1 SV=2
c64109_g1	--	3.5896	--
c52258_g2	IAA30	3.5882	Auxin-responsive protein IAA30 OS=Oryza sativa subsp. japonica GN=IAA30 PE=2 SV=1
c74393_g1	--	3.584	--
c70669_g2	--	3.5836	--
c67292_g2	--	3.583	--
c48901_g1	MLO4	3.5749	MLO-like protein 4 OS=Arabidopsis thaliana GN=MLO4 PE=2 SV=2
c52862_g1	--	3.5721	--
c51373_g2	--	3.5662	--
c69839_g3	--	3.5634	--
c39369_g1	MED37C	3.5631	Probable mediator of RNA polymerase II transcription subunit 37c OS=Arabidopsis thaliana GN=MED37C PE=1 SV=1
c71427_g6	--	3.5599	--
c71315_g2	BUB1	3.5577	Mitotic checkpoint serine/threonine-protein kinase BUB1 OS=Arabidopsis thaliana GN=BUB1 PE=1 SV=1
c54840_g1	--	3.5529	--
c15777_g1	--	3.5505	--
c65757_g2	--	3.5422	--
c112512_g1	--	3.5356	--
c61304_g1	--	3.5339	--
c7322_g1	--	3.5336	--
c60843_g3	ADH2	3.5311	Alcohol dehydrogenase 2 OS=Oryza sativa subsp. japonica GN=ADH2 PE=2 SV=2
c52918_g1	XI-F	3.5281	Myosin-12 OS=Arabidopsis thaliana GN=XI-F PE=2 SV=1
c59701_g1	--	3.518	--
c52048_g1	B120	3.5094	G-type lectin S-receptor-like serine/threonine-protein kinase B120 OS=Arabidopsis thaliana GN=B120 PE=2 SV=1
c54064_g1	--	3.505	--
c10071_g1	--	3.5049	--
c104933_g1	WRKY71	3.503	Probable WRKY transcription factor 71 OS=Arabidopsis thaliana GN=WRKY71 PE=2 SV=1
c51795_g1	Xylt1	3.4946	Xylosyltransferase 1 (Fragment) OS=Rattus norvegicus GN=Xylt1 PE=2 SV=1
c69257_g2	--	3.4902	--
c67660_g8	--	3.4881	--
c50695_g1	dtl-a	3.4868	Denticleless protein homolog A OS=Xenopus laevis GN=dtl-a PE=2 SV=1
c70022_g3	--	3.4786	--
c64840_g6	STR6	3.4783	Rhodanese-like domain-containing protein 6 OS=Arabidopsis thaliana GN=STR6 PE=2 SV=1
c130184_g1	--	3.4747	--
c45509_g2	--	3.4726	--
c63932_g6	B120	3.4707	G-type lectin S-receptor-like serine/threonine-protein kinase B120 OS=Arabidopsis thaliana GN=B120 PE=2 SV=1
c63407_g1	PUB19	3.4661	U-box domain-containing protein 19 OS=Arabidopsis thaliana GN=PUB19 PE=2 SV=1
c19163_g1	--	3.4551	--
c56792_g1	--	3.4506	--
c89794_g1	--	3.4342	--
c43100_g1	--	3.4274	--
c12194_g1	--	3.4223	--
c67290_g3	--	3.4172	--
c68260_g6	GIP	3.4171	Copia protein OS=Drosophila melanogaster GN=GIP PE=1 SV=3
c65992_g1	--	3.4089	--
c60231_g1	--	3.399	--
c57322_g1	--	3.3976	--
c15931_g1	--	3.3858	--
c61825_g6	--	3.3841	--
c28698_g1	--	3.3826	--
c58245_g1	--	3.378	--
c30906_g1	--	3.373	--
c46292_g1	--	3.3703	--
c44418_g1	DME	3.3692	Transcriptional activator DEMETER OS=Arabidopsis thaliana GN=DME PE=1 SV=2
c69861_g1	--	3.3687	--
c67055_g3	--	3.3684	--
c70509_g4	--	3.3578	--
c50480_g1	--	3.3553	--
c71330_g5	--	3.3553	--
c72917_g1	--	3.352	--
c46187_g1	--	3.3504	--
c137296_g1	--	3.3491	--
c24431_g1	SD18	3.3453	Receptor-like serine/threonine-protein kinase SD1-8 OS=Arabidopsis thaliana GN=SD18 PE=1 SV=1
c69822_g6	--	3.3252	--
c32235_g1	--	3.3222	--
c37133_g1	--	3.3045	--
c116181_g1	MAP70.2	3.2892	Microtubule-associated protein 70-2 OS=Arabidopsis thaliana GN=MAP70.2 PE=1 SV=1
c113362_g1	CDS1	3.2846	Phosphatidate cytidylyltransferase OS=Solanum tuberosum GN=CDS1 PE=2 SV=1
c24790_g1	TPI	3.2839	Triosephosphate isomerase, cytosolic OS=Oryza sativa subsp. japonica GN=TPI PE=1 SV=3
c47038_g1	CCR2	3.2793	Cinnamoyl-CoA reductase 2 OS=Arabidopsis thaliana GN=CCR2 PE=1 SV=1
c62613_g3	--	3.2791	--
c59012_g1	--	3.2709	--
c51712_g1	--	3.2667	--
c28216_g1	Os06g0143900	3.2574	Coatomer subunit beta'-1 OS=Oryza sativa subsp. japonica GN=Os06g0143900 PE=2 SV=1
c67508_g2	COBL7	3.2452	COBRA-like protein 7 OS=Arabidopsis thaliana GN=COBL7 PE=1 SV=2
c53475_g1	PNC2	3.2423	Cationic peroxidase 2 OS=Arachis hypogaea GN=PNC2 PE=2 SV=1
c63376_g6	--	3.2406	--
c48021_g1	At4g39010	3.2391	Endoglucanase 24 OS=Arabidopsis thaliana GN=At4g39010 PE=2 SV=1
c55987_g1	--	3.2389	--
c11780_g1	--	3.2372	--
c64390_g2	--	3.234	--
c116719_g1	--	3.23	--
c45446_g1	--	3.2273	--
c61731_g1	At1g60630	3.216	Inactive leucine-rich repeat receptor-like serine/threonine-protein kinase At1g60630 OS=Arabidopsis thaliana GN=At1g60630 PE=2 SV=1
c29583_g1	--	3.2113	--
c27647_g1	RABA1F	3.2007	Ras-related protein RABA1f OS=Arabidopsis thaliana GN=RABA1F PE=2 SV=1
c67226_g4	--	3.2001	--
c45381_g1	RPP8L4	3.1985	Probable disease resistance RPP8-like protein 4 OS=Arabidopsis thaliana GN=RPP8L4 PE=2 SV=1
c32220_g1	--	3.1887	--
c59176_g1	--	3.1886	--
c40258_g1	PCKR1	3.1861	Peptidyl-prolyl cis-trans isomerase OS=Catharanthus roseus GN=PCKR1 PE=1 SV=1
c31057_g1	YSL15	3.1787	Iron-phytosiderophore transporter YSL15 OS=Oryza sativa subsp. japonica GN=YSL15 PE=2 SV=1
c58625_g1	At1g67000	3.178	Probable receptor-like protein kinase At1g67000 OS=Arabidopsis thaliana GN=At1g67000 PE=2 SV=2
c42089_g1	SD31	3.1743	G-type lectin S-receptor-like serine/threonine-protein kinase SD3-1 OS=Arabidopsis thaliana GN=SD31 PE=3 SV=1
c68116_g3	At1g65750	3.173	Putative ribonuclease H protein At1g65750 OS=Arabidopsis thaliana GN=At1g65750 PE=3 SV=1
c55735_g1	Retrovirus-relatedPolpolyproteinfromtransposonTNT1-94OS=Nicotianatabacum	3.1569	Retrovirus-related Pol polyprotein from transposon TNT 1-94 OS=Nicotiana tabacum PE=2 SV=1
c62886_g2	Notum	3.1542	Protein notum homolog OS=Mus musculus GN=Notum PE=2 SV=2
c49832_g1	--	3.1397	--
c36913_g1	PER48	3.1377	Putative Peroxidase 48 OS=Arabidopsis thaliana GN=PER48 PE=3 SV=3
c67505_g3	--	3.1372	--
c71258_g4	--	3.1298	--
c67529_g2	NAC002	3.1213	NAC domain-containing protein 2 OS=Arabidopsis thaliana GN=NAC002 PE=2 SV=2
c85081_g1	--	3.1201	--
c38910_g1	--	3.1164	--
c42076_g1	--	3.114	--
c18233_g1	--	3.1102	--
c67572_g1	At2g01740	3.1087	Pentatricopeptide repeat-containing protein At2g01740 OS=Arabidopsis thaliana GN=At2g01740 PE=3 SV=1
c58626_g1	--	3.1075	--
c64897_g12	--	3.1075	--
c52442_g1	--	3.1041	--
c67245_g4	GIP	3.1038	Copia protein OS=Drosophila melanogaster GN=GIP PE=1 SV=3
c71406_g3	--	3.0998	--
c62606_g2	At1g65750	3.0923	Putative ribonuclease H protein At1g65750 OS=Arabidopsis thaliana GN=At1g65750 PE=3 SV=1
c31070_g1	--	3.0912	--
c34780_g1	RAP2-4	3.0863	Ethylene-responsive transcription factor RAP2-4 OS=Arabidopsis thaliana GN=RAP2-4 PE=1 SV=1
c50317_g1	--	3.0825	--
c33482_g1	--	3.0803	--
c42355_g1	--	3.0762	--
c7682_g1	--	3.0638	--
c56972_g1	msrA	3.0622	Peptide methionine sulfoxide reductase MsrA OS=Methanoculleus marisnigri (strain ATCC 35101 / DSM 1498 / JR1) GN=msrA PE=3 SV=1
c72504_g1	SLC38A1	3.0583	Sodium-coupled neutral amino acid transporter 1 OS=Homo sapiens GN=SLC38A1 PE=1 SV=1
c22688_g1	--	3.057	--
c57680_g1	CBG02625	3.0566	Protein EFR3 homolog OS=Caenorhabditis briggsae GN=CBG02625 PE=3 SV=1
c65944_g2	--	3.0565	--
c68326_g1	--	3.0557	--
c67212_g1	--	3.0506	--
c69917_g2	--	3.0463	--
c58996_g1	--	3.0446	--
c69411_g5	--	3.044	--
c65242_g2	RPL10AA	3.0422	60S ribosomal protein L10a-1 OS=Arabidopsis thaliana GN=RPL10AA PE=2 SV=1
c67472_g2	--	3.0407	--
c144312_g1	RAP2-13	3.0406	Ethylene-responsive transcription factor RAP2-13 OS=Arabidopsis thaliana GN=RAP2-13 PE=1 SV=1
c44161_g1	--	3.0342	--
c68276_g1	--	3.026	--
c5355_g1	--	3.0239	--
c65174_g5	--	3.0202	--
c59106_g1	--	3.0065	--
c51338_g1	At3g25290	3.004	Cytochrome b561 and DOMON domain-containing protein At3g25290 OS=Arabidopsis thaliana GN=At3g25290 PE=2 SV=1
c46709_g1	--	2.9997	--
c69482_g4	--	2.9963	--
c62467_g3	--	2.9933	--
c67745_g2	--	2.9866	--
c42177_g1	--	2.9837	--
c42695_g1	--	2.9828	--
c67589_g2	FAR2	2.971	Fatty acyl-CoA reductase 2 OS=Arabidopsis thaliana GN=FAR2 PE=2 SV=2
c72119_g1	pol	2.962	Retrovirus-related Pol polyprotein from transposon 17.6 OS=Drosophila melanogaster GN=pol PE=3 SV=1
c66874_g1	--	2.9519	--
c33247_g1	GT7	2.9463	UDP-glucose flavonoid 3-O-glucosyltransferase 7 OS=Fragaria ananassa GN=GT7 PE=1 SV=1
c67611_g6	Secoisolariciresinoldehydrogenase(Fragment)OS=Podophyllumpeltatum	2.9409	Secoisolariciresinol dehydrogenase (Fragment) OS=Podophyllum peltatum PE=1 SV=1
c65288_g4	At2g36200	2.93	Probable 125 kDa kinesin-related protein OS=Arabidopsis thaliana GN=At2g36200 PE=2 SV=2
c9075_g1	--	2.9275	--
c51392_g1	--	2.9269	--
c71842_g2	GATL7	2.9235	Probable galacturonosyltransferase-like 7 OS=Arabidopsis thaliana GN=GATL7 PE=2 SV=1
c68394_g5	--	2.9173	--
c101687_g1	GA20ox1B	2.9068	Gibberellin 20 oxidase 1-B OS=Triticum aestivum GN=GA20ox1B PE=2 SV=1
c56766_g1	TOGT1	2.9	Scopoletin glucosyltransferase OS=Nicotiana tabacum GN=TOGT1 PE=1 SV=1
c63443_g1	--	2.8914	--
c36771_g1	--	2.8877	--
c54907_g1	GIP	2.8864	Copia protein OS=Drosophila melanogaster GN=GIP PE=1 SV=3
c67530_g6	--	2.8754	--
c42236_g1	--	2.8708	--
c63655_g6	--	2.8665	--
c51339_g1	PIP1-3	2.8656	Aquaporin PIP 1-3 OS=Oryza sativa subsp. japonica GN=PIP1-3 PE=2 SV=2
c55117_g1	--	2.8636	--
c29972_g1	--	2.8584	--
c55759_g2	CRK2	2.8569	Cysteine-rich receptor-like protein kinase 2 OS=Arabidopsis thaliana GN=CRK2 PE=2 SV=1
c33629_g1	LYK3	2.8564	LysM domain receptor-like kinase 3 OS=Arabidopsis thaliana GN=LYK3 PE=2 SV=1
c100977_g1	--	2.8517	--
c47600_g1	OsI_36121	2.8517	DNA replication licensing factor MCM2 OS=Oryza sativa subsp. indica GN=OsI_36121 PE=3 SV=1
c54958_g2	--	2.8494	--
c26178_g1	--	2.8481	--
c36217_g1	TIP1-1	2.8447	Probable aquaporin TIP1-1 OS=Oryza sativa subsp. japonica GN=TIP1-1 PE=2 SV=1
c26448_g1	--	2.8409	--
c54164_g2	--	2.8401	--
c130634_g1	--	2.8392	--
c69894_g3	--	2.8352	--
c70313_g3	NAC002	2.8335	NAC domain-containing protein 2 OS=Arabidopsis thaliana GN=NAC002 PE=2 SV=2
c30879_g1	--	2.8317	--
c16549_g1	--	2.8297	--
c65412_g3	--	2.8267	--
c110577_g1	Os10g0113000	2.8232	Probable NAD(P)H-dependent oxidoreductase 1 OS=Oryza sativa subsp. japonica GN=Os10g0113000 PE=1 SV=1
c66059_g3	--	2.8202	--
c58493_g2	--	2.8175	--
c60425_g1	gle1	2.8145	Nucleoporin GLE1 OS=Danio rerio GN=gle1 PE=2 SV=2
c70015_g1	--	2.8137	--
c42302_g1	--	2.8114	--
c60198_g1	--	2.8019	--
c62412_g1	Ttc1	2.8009	Tetratricopeptide repeat protein 1 OS=Mus musculus GN=Ttc1 PE=2 SV=1
c52089_g1	FBA	2.7999	Fructose-bisphosphate aldolase cytoplasmic isozyme OS=Oryza sativa subsp. japonica GN=FBA PE=1 SV=2
c43138_g1	--	2.7973	--
c43509_g1	--	2.7899	--
c66704_g2	--	2.7882	--
c55472_g1	At2g42990	2.7856	GDSL esterase/lipase At2g42990 OS=Arabidopsis thaliana GN=At2g42990 PE=2 SV=1
c52851_g1	--	2.7829	--
c66557_g2	--	2.7798	--
c67476_g3	NAC008	2.7778	NAC domain-containing protein 8 OS=Arabidopsis thaliana GN=NAC008 PE=2 SV=1
c71662_g1	ACS12	2.7771	Probable aminotransferase ACS12 OS=Arabidopsis thaliana GN=ACS12 PE=2 SV=2
c53517_g1	AtMg00820	2.7766	Uncharacterized mitochondrial protein AtMg00820 OS=Arabidopsis thaliana GN=AtMg00820 PE=4 SV=1
c30794_g1	--	2.7746	--
c9807_g1	--	2.7715	--
c63750_g1	At3g07870	2.7712	F-box protein At3g07870 OS=Arabidopsis thaliana GN=At3g07870 PE=2 SV=1
c68975_g1	--	2.7687	--
c119257_g1	NDPK1	2.768	Nucleoside diphosphate kinase 1 OS=Saccharum officinarum GN=NDPK1 PE=1 SV=1
c72151_g1	--	2.7673	--
c60531_g2	--	2.7653	--
c55896_g1	FATB	2.7652	Palmitoyl-acyl carrier protein thioesterase, chloroplastic OS=Arabidopsis thaliana GN=FATB PE=1 SV=1
c110455_g1	CYP	2.7613	Peptidyl-prolyl cis-trans isomerase OS=Zea mays GN=CYP PE=1 SV=1
c68603_g2	sll0103	2.7511	Uncharacterized protein sll0103 OS=Synechocystis sp. (strain PCC 6803 / Kazusa) GN=sll0103 PE=3 SV=1
c62066_g1	--	2.7475	--
c40723_g1	--	2.7468	--
c41222_g2	FRS5	2.7461	Protein FAR1-RELATED SEQUENCE 5 OS=Arabidopsis thaliana GN=FRS5 PE=2 SV=1
c46694_g1	MCM7	2.7452	DNA replication licensing factor MCM7 OS=Arabidopsis thaliana GN=MCM7 PE=1 SV=2
c60698_g1	--	2.7398	--
c39866_g1	NADP-ME3	2.7384	NADP-dependent malic enzyme 3 OS=Arabidopsis thaliana GN=NADP-ME3 PE=1 SV=1
c66449_g3	--	2.7373	--
c31979_g1	ERF061	2.7366	Ethylene-responsive transcription factor ERF061 OS=Arabidopsis thaliana GN=ERF061 PE=2 SV=1
c141199_g1	LTP-2	2.7358	Non-specific lipid-transfer protein 2 OS=Oryza sativa subsp. indica GN=LTP-2 PE=3 SV=2
c8645_g1	--	2.7341	--
c58759_g2	--	2.7324	--
c68731_g1	DGAT1	2.7324	Diacylglycerol O-acyltransferase 1 OS=Arabidopsis thaliana GN=DGAT1 PE=1 SV=2
c66860_g3	--	2.7322	--
c63055_g1	EXO70A1	2.7314	Exocyst complex component EXO70A1 OS=Arabidopsis thaliana GN=EXO70A1 PE=1 SV=1
c58342_g1	--	2.7295	--
c55901_g1	--	2.7287	--
c66542_g3	ATX1	2.7176	Copper transport protein ATX1 OS=Arabidopsis thaliana GN=ATX1 PE=1 SV=1
c68204_g2	--	2.7115	--
c67783_g1	At2g25060	2.7108	Early nodulin-like protein 1 OS=Arabidopsis thaliana GN=At2g25060 PE=1 SV=2
c63093_g1	--	2.703	--
c71126_g9	--	2.7014	--
c126526_g1	--	2.6973	--
c99517_g1	ZIFL1	2.6941	Protein ZINC INDUCED FACILITATOR-LIKE 1 OS=Arabidopsis thaliana GN=ZIFL1 PE=2 SV=1
c62350_g1	--	2.6876	--
c56288_g1	GAST1	2.683	Protein GAST1 OS=Solanum lycopersicum GN=GAST1 PE=2 SV=1
c68907_g2	--	2.676	--
c65076_g1	--	2.6747	--
c71083_g3	--	2.6731	--
c52103_g1	TOR1	2.6725	Microtubule-associated protein TORTIFOLIA1 OS=Arabidopsis thaliana GN=TOR1 PE=1 SV=2
c66012_g1	--	2.668	--
c39853_g1	ARIA	2.6645	ARM REPEAT PROTEIN INTERACTING WITH ABF2 OS=Arabidopsis thaliana GN=ARIA PE=1 SV=2
c37771_g1	--	2.6604	--
c34694_g1	--	2.6573	--
c47478_g1	--	2.6558	--
c55396_g1	--	2.6474	--
c29749_g1	Pyrophosphate-energizedvacuolarmembraneprotonpumpOS=Vignaradiatavar.radiata	2.6472	Pyrophosphate-energized vacuolar membrane proton pump OS=Vigna radiata var. radiata PE=1 SV=4
c43003_g1	--	2.6413	--
c57583_g1	--	2.6371	--
c52145_g1	CSE	2.6361	Caffeoylshikimate esterase OS=Arabidopsis thaliana GN=CSE PE=1 SV=1
c62713_g4	--	2.6357	--
c65482_g2	CBSX1	2.635	CBS domain-containing protein CBSX1, chloroplastic OS=Arabidopsis thaliana GN=CBSX1 PE=1 SV=2
c58609_g1	--	2.6348	--
c50508_g1	--	2.6347	--
c69717_g4	--	2.6337	--
c54525_g1	--	2.6327	--
c68052_g4	--	2.6319	--
c67579_g1	--	2.625	--
c57565_g2	--	2.6247	--
c68963_g1	--	2.6224	--
c63817_g6	--	2.6224	--
c71026_g2	CALS12	2.622	Callose synthase 12 OS=Arabidopsis thaliana GN=CALS12 PE=2 SV=1
c68790_g3	--	2.6209	--
c24431_g2	SD18	2.6193	Receptor-like serine/threonine-protein kinase SD1-8 OS=Arabidopsis thaliana GN=SD18 PE=1 SV=1
c64481_g1	ODO1	2.6097	Protein ODORANT1 OS=Petunia hybrida GN=ODO1 PE=2 SV=1
c50231_g2	--	2.6059	--
c61311_g1	--	2.6016	--
c58419_g1	--	2.5953	--
c65054_g1	--	2.5899	--
c53866_g1	--	2.5858	--
c29621_g1	--	2.5786	--
c68240_g3	--	2.5763	--
c69504_g2	--	2.5707	--
c66284_g2	ERD3	2.5677	Probable methyltransferase PMT21 OS=Arabidopsis thaliana GN=ERD3 PE=2 SV=1
c55054_g1	Ribonucleoside-diphosphatereductasesmallchainOS=Nicotianatabacum	2.5666	Ribonucleoside-diphosphate reductase small chain OS=Nicotiana tabacum PE=2 SV=1
c70231_g5	--	2.5664	--
c60999_g1	--	2.5639	--
c1983_g1	MYB108	2.5621	Transcription factor MYB108 OS=Arabidopsis thaliana GN=MYB108 PE=1 SV=1
c66538_g1	BGAL1	2.5484	Beta-galactosidase 1 OS=Arabidopsis thaliana GN=BGAL1 PE=1 SV=1
c58224_g1	--	2.5452	--
c71203_g1	INRPK1	2.5443	Receptor-like protein kinase OS=Ipomoea nil GN=INRPK1 PE=2 SV=2
c70977_g1	--	2.5442	--
c65723_g7	WAG1	2.5429	Serine/threonine-protein kinase WAG1 OS=Arabidopsis thaliana GN=WAG1 PE=2 SV=1
c69983_g4	--	2.5384	--
c50543_g3	--	2.538	--
c61180_g1	--	2.5378	--
c62063_g1	bcsl1b	2.5347	Probable mitochondrial chaperone BCS1-B OS=Dictyostelium discoideum GN=bcsl1b PE=3 SV=1
c42809_g1	--	2.5338	--
c58404_g1	--	2.5336	--
c55028_g1	--	2.5297	--
c31620_g1	--	2.5247	--
c58273_g1	--	2.521	--
c42076_g2	--	2.5172	--
c61105_g1	--	2.5129	--
c70380_g1	At1g65750	2.5109	Putative ribonuclease H protein At1g65750 OS=Arabidopsis thaliana GN=At1g65750 PE=3 SV=1
c66995_g4	--	2.5106	--
c14213_g1	--	2.5079	--
c71074_g1	--	2.5051	--
c54325_g1	--	2.5008	--
c57614_g1	--	2.4966	--
c4859_g1	Auxin-inducedproteinX10AOS=Glycinemax	2.4875	Auxin-induced protein X10A OS=Glycine max PE=2 SV=1
c66284_g1	At1g31850	2.4843	Probable methyltransferase PMT20 OS=Arabidopsis thaliana GN=At1g31850 PE=2 SV=1
c49087_g1	--	2.481	--
c56489_g1	CESA5	2.4777	Cellulose synthase A catalytic subunit 5 [UDP-forming] OS=Arabidopsis thaliana GN=CESA5 PE=1 SV=2
c56373_g1	CAD6	2.4766	Probable cinnamyl alcohol dehydrogenase 6 OS=Oryza sativa subsp. japonica GN=CAD6 PE=2 SV=2
c77288_g1	LBD1	2.4742	LOB domain-containing protein 1 OS=Arabidopsis thaliana GN=LBD1 PE=2 SV=1
c112998_g1	--	2.472	--
c64255_g4	--	2.4645	--
c65931_g6	--	2.4642	--
c68084_g2	SDC1	2.4624	Serine decarboxylase 1 OS=Oryza sativa subsp. japonica GN=SDC1 PE=3 SV=1
c49654_g1	--	2.462	--
c6792_g1	--	2.4599	--
c54665_g1	At1g77330	2.456	1-aminocyclopropane-1-carboxylate oxidase 5 OS=Arabidopsis thaliana GN=At1g77330 PE=2 SV=1
c18410_g1	XTH8	2.4558	Xyloglucan endotransglycosylase/hydrolase protein 8 OS=Oryza sativa subsp. japonica GN=XTH8 PE=1 SV=1
c54438_g1	At4g31250	2.4535	Probable LRR receptor-like serine/threonine-protein kinase At4g31250 OS=Arabidopsis thaliana GN=At4g31250 PE=2 SV=1
c60033_g2	SLK3	2.4523	Probable transcriptional regulator SLK3 OS=Arabidopsis thaliana GN=SLK3 PE=3 SV=1
c142248_g1	MiraculinOS=Synsepalumdulcificum	2.4482	Miraculin OS=Synsepalum dulcificum PE=1 SV=3
c60933_g3	--	2.4368	--
c124317_g1	--	2.4328	--
c68788_g4	--	2.4294	--
c66762_g2	CBSX5	2.4261	CBS domain-containing protein CBSX5 OS=Arabidopsis thaliana GN=CBSX5 PE=2 SV=2
c66181_g4	--	2.4247	--
c113489_g1	--	2.4227	--
c86866_g1	--	2.422	--
c48097_g2	CESA7	2.4143	Cellulose synthase A catalytic subunit 7 [UDP-forming] OS=Oryza sativa subsp. japonica GN=CESA7 PE=2 SV=1
c66799_g2	PAO2	2.4067	Probable polyamine oxidase 2 OS=Arabidopsis thaliana GN=PAO2 PE=2 SV=1
c69267_g1	--	2.4047	--
c69987_g5	bcsl1b	2.399	Probable mitochondrial chaperone BCS1-B OS=Dictyostelium discoideum GN=bcsl1b PE=3 SV=1
c55510_g1	CESA7	2.399	Cellulose synthase A catalytic subunit 7 [UDP-forming] OS=Oryza sativa subsp. japonica GN=CESA7 PE=2 SV=1
c62185_g3	AAP4	2.3978	Amino acid permease 4 OS=Arabidopsis thaliana GN=AAP4 PE=1 SV=1
c142668_g1	--	2.3958	--
c64302_g2	ACA12	2.3926	Calcium-transporting ATPase 12, plasma membrane-type OS=Arabidopsis thaliana GN=ACA12 PE=2 SV=1
c61494_g1	--	2.3862	--
c55780_g1	TBL33	2.3836	Protein trichome birefringence-like 33 OS=Arabidopsis thaliana GN=TBL33 PE=2 SV=1
c71667_g5	--	2.3785	--
c72044_g1	--	2.3782	--
c57821_g1	NPF7.1	2.3755	Protein NRT1/ PTR FAMILY 7.1 OS=Arabidopsis thaliana GN=NPF7.1 PE=2 SV=1
c69647_g2	--	2.3741	--
c49882_g1	PHT1-4	2.3715	Inorganic phosphate transporter 1-4 OS=Arabidopsis thaliana GN=PHT1-4 PE=1 SV=1
c40277_g1	--	2.3708	--
c66866_g5	HMG-Y-relatedproteinAOS=Glycinemax	2.3692	HMG-Y-related protein A OS=Glycine max PE=2 SV=1
c35505_g1	--	2.3608	--
c60871_g1	SPT	2.3602	Transcription factor SPATULA OS=Arabidopsis thaliana GN=SPT PE=1 SV=1
c5068_g1	--	2.3503	--
c59725_g3	--	2.3471	--
c56513_g1	CYP81E8	2.3454	Cytochrome P450 81E8 OS=Medicago truncatula GN=CYP81E8 PE=2 SV=1
c49232_g1	--	2.3441	--
c71468_g3	--	2.3412	--
c68444_g1	PID	2.3356	Protein kinase PINOID OS=Arabidopsis thaliana GN=PID PE=1 SV=1
c45403_g1	Glycine-richRNA-bindingproteinGRP1AOS=Sinapisalba	2.3354	Glycine-rich RNA-binding protein GRP1A OS=Sinapis alba PE=2 SV=1
c36981_g1	At1g67520	2.3249	G-type lectin S-receptor-like serine/threonine-protein kinase At1g67520 OS=Arabidopsis thaliana GN=At1g67520 PE=2 SV=3
c66168_g5	--	2.3241	--
c67101_g2	MGLL	2.3228	Monoglyceride lipase OS=Homo sapiens GN=MGLL PE=1 SV=2
c67587_g1	SKIP27	2.322	F-box protein SKIP27 OS=Arabidopsis thaliana GN=SKIP27 PE=1 SV=2
c42898_g1	--	2.3106	--
c123934_g1	--	2.3092	--
c65297_g5	--	2.3065	--
c69035_g4	--	2.2986	--
c70921_g1	LAC7	2.2913	Laccase-7 OS=Arabidopsis thaliana GN=LAC7 PE=2 SV=1
c63315_g3	--	2.29	--
c65897_g4	--	2.2881	--
c65342_g4	CRF4	2.2851	Ethylene-responsive transcription factor CRF4 OS=Arabidopsis thaliana GN=CRF4 PE=1 SV=2
c67323_g1	--	2.2814	--
c39427_g1	--	2.2801	--
c38787_g1	--	2.2799	--
c46214_g1	MYB86	2.2782	Transcription factor MYB86 OS=Arabidopsis thaliana GN=MYB86 PE=2 SV=1
c62829_g9	--	2.2681	--
c66685_g2	MODA	2.2671	NADP-dependent malic enzyme, chloroplastic OS=Flaveria pringlei GN=MODA PE=2 SV=1
c141569_g1	--	2.2627	--
c74435_g1	At1g67340	2.2608	F-box protein At1g67340 OS=Arabidopsis thaliana GN=At1g67340 PE=1 SV=1
c57946_g1	JMJ16	2.2607	Putative lysine-specific demethylase JMJ16 OS=Arabidopsis thaliana GN=JMJ16 PE=2 SV=1
c68642_g3	B2proteinOS=Daucuscarota	2.2551	B2 protein OS=Daucus carota PE=2 SV=1
c58596_g1	SRP	2.2548	Stress-related protein OS=Vitis riparia GN=SRP PE=2 SV=1
c68833_g2	--	2.2543	--
c52111_g1	CRK43	2.2529	Putative cysteine-rich receptor-like protein kinase 43 OS=Arabidopsis thaliana GN=CRK43 PE=3 SV=1
c67745_g1	CHD4	2.2508	Chromodomain-helicase-DNA-binding protein 4 OS=Homo sapiens GN=CHD4 PE=1 SV=2
c60908_g1	--	2.2473	--
c28902_g1	At1g67340	2.2459	F-box protein At1g67340 OS=Arabidopsis thaliana GN=At1g67340 PE=1 SV=1
c68067_g1	--	2.2459	--
c60033_g1	SLK2	2.2448	Probable transcriptional regulator SLK2 OS=Arabidopsis thaliana GN=SLK2 PE=2 SV=1
c49574_g1	UBA1	2.2438	Ubiquitin-activating enzyme E1 1 OS=Arabidopsis thaliana GN=UBA1 PE=1 SV=1
c55951_g1	PDCD4	2.2434	Programmed cell death protein 4 OS=Gallus gallus GN=PDCD4 PE=2 SV=1
c43955_g1	--	2.2389	--
c45922_g1	--	2.236	--
c39797_g1	--	2.2345	--
c51339_g2	PIP1-1	2.2343	Aquaporin PIP1-1 OS=Oryza sativa subsp. japonica GN=PIP1-1 PE=2 SV=1
c59725_g4	--	2.2286	--
c63917_g2	--	2.2285	--
c68633_g1	PUB16	2.2209	U-box domain-containing protein 16 OS=Arabidopsis thaliana GN=PUB16 PE=2 SV=1
c26296_g1	--	2.215	--
c30402_g1	At1g65750	2.2141	Putative ribonuclease H protein At1g65750 OS=Arabidopsis thaliana GN=At1g65750 PE=3 SV=1
c129111_g1	AMT2-1	2.2131	Ammonium transporter 2 member 1 OS=Oryza sativa subsp. japonica GN=AMT2-1 PE=2 SV=1
c54289_g1	CCAMK	2.2077	Calcium and calcium/calmodulin-dependent serine/threonine-protein kinase OS=Lotus japonicus GN=CCAMK PE=1 SV=1
c65866_g1	--	2.207	--
c68986_g1	--	2.2028	--
c65085_g1	--	2.2009	--
c59712_g1	TKRP125	2.2008	125 kDa kinesin-related protein OS=Nicotiana tabacum GN=TKRP125 PE=1 SV=1
c61441_g1	--	2.1994	--
c62543_g1	--	2.197	--
c123749_g1	APX2	2.1945	L-ascorbate peroxidase 2, cytosolic OS=Oryza sativa subsp. japonica GN=APX2 PE=1 SV=1
c13889_g1	OLE1	2.1918	Oleosin 1 OS=Prunus dulcis GN=OLE1 PE=2 SV=1
c74251_g1	--	2.1915	--
c51332_g1	BHLH36	2.188	Transcription factor bHLH36 OS=Arabidopsis thaliana GN=BHLH36 PE=2 SV=1
c69425_g2	42281	2.1871	Organic cation/carnitine transporter 4 OS=Arabidopsis thaliana GN=OCT4 PE=2 SV=1
c70122_g4	--	2.1867	--
c48234_g1	TSJT1	2.1864	Stem-specific protein TSJT1 OS=Nicotiana tabacum GN=TSJT1 PE=2 SV=1
c62546_g3	VAMP712	2.183	Vesicle-associated membrane protein 712 OS=Arabidopsis thaliana GN=VAMP712 PE=3 SV=1
c22692_g1	EXO70A1	2.1814	Exocyst complex component EXO70A1 OS=Arabidopsis thaliana GN=EXO70A1 PE=1 SV=1
c35331_g1	--	2.1737	--
c110332_g1	CSLC7	2.1733	Probable xyloglucan glycosyltransferase 7 OS=Oryza sativa subsp. japonica GN=CSLC7 PE=2 SV=1
c62259_g3	WAKL20	2.1725	Wall-associated receptor kinase-like 20 OS=Arabidopsis thaliana GN=WAKL20 PE=2 SV=1
c53413_g1	CBDAS3	2.1712	Cannabidiolic acid synthase-like 2 OS=Cannabis sativa GN=CBDAS3 PE=2 SV=1
c5056_g1	--	2.1653	--
c110341_g1	--	2.1627	--
c19425_g1	--	2.1612	--
c3502_g1	--	2.1602	--
c51698_g1	--	2.1591	--
c61850_g1	--	2.1579	--
c71902_g2	UXS4	2.1566	UDP-glucuronic acid decarboxylase 4 OS=Arabidopsis thaliana GN=UXS4 PE=2 SV=1
c27579_g1	--	2.1522	--
c10231_g1	FDM4	2.1509	Factor of DNA methylation 4 OS=Arabidopsis thaliana GN=FDM4 PE=4 SV=1
c59745_g1	UPTG2	2.1484	Alpha-1,4-glucan-protein synthase [UDP-forming] 2 OS=Solanum tuberosum GN=UPTG2 PE=1 SV=1
c67759_g5	TCP14	2.1392	Transcription factor TCP14 OS=Arabidopsis thaliana GN=TCP14 PE=1 SV=1
c45403_g2	Glycine-richRNA-bindingproteinGRP1AOS=Sinapisalba	2.1381	Glycine-rich RNA-binding protein GRP1A OS=Sinapis alba PE=2 SV=1
c69004_g4	--	2.1377	--
c64096_g2	--	2.1371	--
c36641_g1	At1g65750	2.1331	Putative ribonuclease H protein At1g65750 OS=Arabidopsis thaliana GN=At1g65750 PE=3 SV=1
c70996_g1	ACA7	2.133	Alpha carbonic anhydrase 7 OS=Arabidopsis thaliana GN=ACA7 PE=2 SV=1
c59123_g2	GATL8	2.1321	Probable galacturonosyltransferase-like 8 OS=Arabidopsis thaliana GN=GATL8 PE=2 SV=1
c61236_g1	--	2.1294	--
c48287_g1	At5g25400	2.1288	Probable sugar phosphate/phosphate translocator At5g25400 OS=Arabidopsis thaliana GN=At5g25400 PE=2 SV=1
c62669_g1	Retrovirus-relatedPolpolyproteinfromtransposonTNT1-94OS=Nicotianatabacum	2.1256	Retrovirus-related Pol polyprotein from transposon TNT 1-94 OS=Nicotiana tabacum PE=2 SV=1
c42955_g1	PLDDELTA	2.123	Phospholipase D delta OS=Arabidopsis thaliana GN=PLDDELTA PE=1 SV=2
c37455_g1	CML31	2.1225	Probable calcium-binding protein CML31 OS=Oryza sativa subsp. japonica GN=CML31 PE=2 SV=1
c71455_g3	--	2.1187	--
c26631_g1	ARR9	2.1109	Two-component response regulator ARR9 OS=Arabidopsis thaliana GN=ARR9 PE=1 SV=1
c52354_g2	LBD1	2.1072	LOB domain-containing protein 1 OS=Arabidopsis thaliana GN=LBD1 PE=2 SV=1
c71322_g1	--	2.1061	--
c56365_g1	DME	2.1015	Transcriptional activator DEMETER OS=Arabidopsis thaliana GN=DME PE=1 SV=2
c55795_g2	ALA9	2.1001	Putative phospholipid-transporting ATPase 9 OS=Arabidopsis thaliana GN=ALA9 PE=3 SV=1
c37728_g2	--	2.0983	--
c69906_g11	--	2.0973	--
c54318_g2	--	2.0972	--
c56599_g1	SLK2	2.095	Probable transcriptional regulator SLK2 OS=Arabidopsis thaliana GN=SLK2 PE=2 SV=1
c71502_g5	--	2.0895	--
c58193_g1	--	2.0871	--
c66478_g1	LIPF	2.0831	Gastric triacylglycerol lipase OS=Canis familiaris GN=LIPF PE=1 SV=2
c64906_g3	--	2.0782	--
c43240_g1	--	2.0771	--
c134826_g1	--	2.0753	--
c72698_g1	--	2.0752	--
c69888_g6	--	2.0705	--
c64785_g1	BAM9	2.0646	Inactive beta-amylase 9 OS=Arabidopsis thaliana GN=BAM9 PE=2 SV=1
c7309_g1	--	2.0627	--
c62653_g1	--	2.0621	--
c57626_g2	--	2.0616	--
c71353_g4	--	2.0581	--
c43173_g1	--	2.0548	--
c70466_g5	Os03g0120900	2.0524	B3 domain-containing protein Os03g0120900 OS=Oryza sativa subsp. japonica GN=Os03g0120900 PE=2 SV=1
c29608_g1	HST	2.0438	Shikimate O-hydroxycinnamoyltransferase OS=Nicotiana tabacum GN=HST PE=1 SV=1
c65337_g1	AKR4C9	2.0393	Aldo-keto reductase family 4 member C9 OS=Arabidopsis thaliana GN=AKR4C9 PE=1 SV=1
c128354_g1	--	2.0367	--
c66563_g4	ALA9	2.0357	Putative phospholipid-transporting ATPase 9 OS=Arabidopsis thaliana GN=ALA9 PE=3 SV=1
c66331_g2	NRT3.1	2.0339	High-affinity nitrate transporter 3.1 OS=Arabidopsis thaliana GN=NRT3.1 PE=1 SV=1
c65541_g1	YLS9	2.033	Protein YLS9 OS=Arabidopsis thaliana GN=YLS9 PE=2 SV=1
c20535_g1	--	2.032	--
c11856_g1	At4g30920	2.032	Leucine aminopeptidase 3, chloroplastic OS=Arabidopsis thaliana GN=At4g30920 PE=2 SV=2
c63174_g1	--	2.0313	--
c25206_g1	--	2.0258	--
c58552_g1	EDR2L	2.0256	Protein ENHANCED DISEASE RESISTANCE 2-like OS=Arabidopsis thaliana GN=EDR2L PE=2 SV=1
c30505_g1	--	2.0252	--
c70789_g2	chmp1	2.0201	Charged multivesicular body protein 1 OS=Dictyostelium discoideum GN=chmp1 PE=3 SV=1
c57654_g1	VIII-2	2.0175	Myosin-2 OS=Arabidopsis thaliana GN=VIII-2 PE=2 SV=1
c61695_g3	--	2.0143	--
c40873_g1	--	2.0087	--
c69203_g3	--	2.0082	--
c33044_g1	--	2.0072	--
c44340_g1	--	2.0054	--
c69777_g7	--	2.0048	--
c62243_g3	Chitinase2OS=Tulipabakeri	2.0034	Chitinase 2 OS=Tulipa bakeri PE=1 SV=1
c71701_g1	BHLH36	2	Transcription factor bHLH36 OS=Arabidopsis thaliana GN=BHLH36 PE=2 SV=1
c41320_g1	--	1.9973	--
c53939_g1	--	1.9893	--
c112540_g1	At2g48040/At2g48050/At2g48060	1.9883	Piezo-type mechanosensitive ion channel homolog OS=Arabidopsis thaliana GN=At2g48040/At2g48050/At2g48060 PE=2 SV=1
c51589_g1	--	1.9882	--
c60060_g2	--	1.9877	--
c63111_g1	LYM2	1.9848	LysM domain-containing GPI-anchored protein 2 OS=Arabidopsis thaliana GN=LYM2 PE=1 SV=1
c90357_g1	--	1.9843	--
c54146_g1	At4g32390	1.9821	Probable sugar phosphate/phosphate translocator At4g32390 OS=Arabidopsis thaliana GN=At4g32390 PE=3 SV=1
c61179_g2	--	1.9821	--
c32267_g1	OBF1	1.9789	Ocs element-binding factor 1 OS=Zea mays GN=OBF1 PE=2 SV=2
c68124_g2	--	1.9787	--
c53622_g1	HERK1	1.9774	Receptor-like protein kinase HERK 1 OS=Arabidopsis thaliana GN=HERK1 PE=1 SV=1
c130984_g1	--	1.9766	--
c52075_g1	--	1.9746	--
c11697_g1	--	1.9691	--
c55038_g1	--	1.9649	--
c49417_g1	--	1.961	--
c71564_g1	--	1.9567	--
c60459_g1	--	1.956	--
c65843_g1	At2g44130	1.9525	F-box/kelch-repeat protein At2g44130 OS=Arabidopsis thaliana GN=At2g44130 PE=2 SV=2
c63995_g3	--	1.9477	--
c66612_g3	Os01g0270100	1.9422	Cysteine proteinase inhibitor 12 OS=Oryza sativa subsp. japonica GN=Os01g0270100 PE=2 SV=1
c61635_g1	At3g62260	1.9408	Probable protein phosphatase 2C 49 OS=Arabidopsis thaliana GN=At3g62260 PE=2 SV=1
c47259_g1	LYK2	1.9392	Protein LYK2 OS=Arabidopsis thaliana GN=LYK2 PE=2 SV=1
c62670_g1	--	1.9355	--
c61140_g1	SAPK3	1.9319	Serine/threonine-protein kinase SAPK3 OS=Oryza sativa subsp. japonica GN=SAPK3 PE=1 SV=1
c45375_g1	--	1.9291	--
c46255_g1	Y-3	1.9216	Uncharacterized protein At3g17950 OS=Arabidopsis thaliana GN=Y-3 PE=1 SV=1
c71322_g3	--	1.9143	--
c44406_g1	At5g13200	1.9118	GEM-like protein 5 OS=Arabidopsis thaliana GN=At5g13200 PE=1 SV=1
c63713_g2	ADNT1	1.908	Mitochondrial adenine nucleotide transporter ADNT1 OS=Arabidopsis thaliana GN=ADNT1 PE=2 SV=1
c69784_g2	--	1.9079	--
c53832_g1	At3g09070	1.9062	UPF0503 protein At3g09070, chloroplastic OS=Arabidopsis thaliana GN=At3g09070 PE=1 SV=1
c69644_g1	SAC8	1.9048	Phosphoinositide phosphatase SAC8 OS=Arabidopsis thaliana GN=SAC8 PE=2 SV=1
c69697_g2	--	1.9019	--
c63252_g1	SPAC31G5.19	1.9	Uncharacterized AAA domain-containing protein C31G5.19 OS=Schizosaccharomyces pombe (strain 972 / ATCC 24843) GN=SPAC31G5.19 PE=3 SV=1
c53319_g1	PDC4	1.8997	Pyruvate decarboxylase 4 OS=Arabidopsis thaliana GN=PDC4 PE=2 SV=1
c70615_g1	Fancd2	1.8985	Fanconi anemia group D2 protein homolog OS=Mus musculus GN=Fancd2 PE=1 SV=2
c64693_g7	SEN1	1.8933	Helicase SEN1 OS=Saccharomyces cerevisiae (strain ATCC 204508 / S288c) GN=SEN1 PE=1 SV=2
c51519_g2	SLC35F2	1.8933	Solute carrier family 35 member F2 OS=Homo sapiens GN=SLC35F2 PE=1 SV=1
c25908_g1	--	1.8914	--
c39296_g1	--	1.8893	--
c54059_g2	--	1.8885	--
c64339_g2	--	1.8838	--
c67792_g3	--	1.8829	--
c68661_g2	At1g65750	1.8802	Putative ribonuclease H protein At1g65750 OS=Arabidopsis thaliana GN=At1g65750 PE=3 SV=1
c36085_g1	--	1.8795	--
c56565_g1	SPBC1703.11	1.8793	OPA3-like protein OS=Schizosaccharomyces pombe (strain 972 / ATCC 24843) GN=SPBC1703.11 PE=3 SV=1
c62841_g3	PUB19	1.876	U-box domain-containing protein 19 OS=Arabidopsis thaliana GN=PUB19 PE=2 SV=1
c28593_g1	--	1.8729	--
c50812_g2	PCMP-E25	1.8721	Pentatricopeptide repeat-containing protein At1g09220, mitochondrial OS=Arabidopsis thaliana GN=PCMP-E25 PE=2 SV=1
c46281_g1	--	1.8704	--
c70592_g7	GATA5	1.8699	GATA transcription factor 5 OS=Arabidopsis thaliana GN=GATA5 PE=2 SV=1
c124415_g1	FDH	1.8683	3-ketoacyl-CoA synthase 10 OS=Arabidopsis thaliana GN=FDH PE=1 SV=2
c110381_g1	GAUT11	1.8668	Probable galacturonosyltransferase 11 OS=Arabidopsis thaliana GN=GAUT11 PE=2 SV=1
c39833_g1	--	1.866	--
c56731_g3	--	1.8659	--
c20198_g1	--	1.8649	--
c68078_g1	PIP2-5	1.8575	Probable aquaporin PIP2-5 OS=Arabidopsis thaliana GN=PIP2-5 PE=1 SV=1
c57332_g1	AMT2	1.857	Ammonium transporter 2 OS=Arabidopsis thaliana GN=AMT2 PE=1 SV=2
c25109_g1	Os01g0583100	1.8567	Probable protein phosphatase 2C 6 OS=Oryza sativa subsp. japonica GN=Os01g0583100 PE=2 SV=1
c59779_g2	--	1.8563	--
c70170_g1	--	1.8556	--
c70553_g2	--	1.8552	--
c64190_g2	MEKK1	1.8535	Mitogen-activated protein kinase kinase kinase 1 OS=Arabidopsis thaliana GN=MEKK1 PE=1 SV=2
c64903_g3	NRT2.4	1.851	High affinity nitrate transporter 2.4 OS=Arabidopsis thaliana GN=NRT2.4 PE=2 SV=1
c66138_g1	At5g41620	1.8489	Uncharacterized protein At5g41620 OS=Arabidopsis thaliana GN=At5g41620 PE=2 SV=2
c68890_g6	PLDDELTA	1.8478	Phospholipase D delta OS=Arabidopsis thaliana GN=PLDDELTA PE=1 SV=2
c57027_g1	At4g15470	1.8477	BI1-like protein OS=Arabidopsis thaliana GN=At4g15470 PE=2 SV=1
c65843_g7	--	1.8467	--
c70572_g4	--	1.8431	--
c79359_g1	--	1.8375	--
c67116_g8	--	1.8371	--
c66914_g5	--	1.8356	--
c71656_g2	FAD3	1.8346	Omega-3 fatty acid desaturase, endoplasmic reticulum OS=Nicotiana tabacum GN=FAD3 PE=2 SV=1
c52345_g1	--	1.8303	--
c67672_g2	At4g27290	1.8291	G-type lectin S-receptor-like serine/threonine-protein kinase At4g27290 OS=Arabidopsis thaliana GN=At4g27290 PE=3 SV=4
c60664_g2	At1g27190	1.828	Probable inactive receptor kinase At1g27190 OS=Arabidopsis thaliana GN=At1g27190 PE=1 SV=1
c63711_g4	--	1.8268	--
c87212_g1	PYL8	1.824	Abscisic acid receptor PYL8 OS=Arabidopsis thaliana GN=PYL8 PE=1 SV=1
c15184_g1	--	1.82	--
c62103_g1	--	1.8191	--
c65624_g2	--	1.8186	--
c64931_g2	--	1.818	--
c45031_g1	PIP2-1	1.8177	Aquaporin PIP2-1 OS=Zea mays GN=PIP2-1 PE=1 SV=2
c58741_g1	--	1.8156	--
c67363_g9	--	1.8152	--
c38741_g1	--	1.8152	--
c63655_g1	--	1.8128	--
c45953_g1	--	1.8097	--
c55927_g1	ATL8	1.8084	RING-H2 finger protein ATL8 OS=Arabidopsis thaliana GN=ATL8 PE=2 SV=2
c69238_g4	ROA2	1.8084	DNA replication licensing factor MCM3 homolog 2 OS=Zea mays GN=ROA2 PE=2 SV=1
c65885_g4	--	1.8073	--
c46744_g1	At5g02930	1.8056	Putative F-box/LRR-repeat protein At5g02930 OS=Arabidopsis thaliana GN=At5g02930 PE=3 SV=1
c71304_g2	CYP71D55	1.8021	Premnaspirodiene oxygenase OS=Hyoscyamus muticus GN=CYP71D55 PE=1 SV=1
c63748_g1	--	1.7958	--
c64302_g1	ACA12	1.7956	Calcium-transporting ATPase 12, plasma membrane-type OS=Arabidopsis thaliana GN=ACA12 PE=2 SV=1
c65619_g1	DRT100	1.7954	DNA-damage-repair/toleration protein DRT100 OS=Arabidopsis thaliana GN=DRT100 PE=2 SV=2
c69170_g1	TDP1	1.7943	Tyrosyl-DNA phosphodiesterase 1 OS=Homo sapiens GN=TDP1 PE=1 SV=2
c67945_g1	--	1.7894	--
c13387_g1	--	1.7871	--
c49277_g2	--	1.7849	--
c59745_g2	UPTG1	1.7779	Alpha-1,4-glucan-protein synthase [UDP-forming] 1 OS=Solanum tuberosum GN=UPTG1 PE=1 SV=2
c62201_g2	--	1.7749	--
c41600_g1	--	1.7689	--
c68525_g2	--	1.762	--
c65164_g1	FLA1	1.7582	Fasciclin-like arabinogalactan protein 1 OS=Arabidopsis thaliana GN=FLA1 PE=1 SV=1
c70251_g4	--	1.7575	--
c61253_g2	WRKY18	1.7545	WRKY transcription factor 18 OS=Arabidopsis thaliana GN=WRKY18 PE=1 SV=2
c46029_g1	--	1.7512	--
c69864_g3	ALA7	1.7497	Putative phospholipid-transporting ATPase 7 OS=Arabidopsis thaliana GN=ALA7 PE=3 SV=3
c58065_g1	--	1.749	--
c61451_g1	--	1.7448	--
c65286_g2	At1g23390	1.736	F-box/kelch-repeat protein At1g23390 OS=Arabidopsis thaliana GN=At1g23390 PE=2 SV=1
c60346_g1	--	1.7347	--
c48744_g2	--	1.7322	--
c65595_g5	--	1.7274	--
c71502_g4	Os01g0258700	1.7247	Zinc finger CCCH domain-containing protein 6 OS=Oryza sativa subsp. japonica GN=Os01g0258700 PE=2 SV=2
c37417_g3	SLC38A11	1.7232	Putative sodium-coupled neutral amino acid transporter 11 OS=Bos taurus GN=SLC38A11 PE=2 SV=1
c62174_g3	--	1.7217	--
c36223_g1	UBP1	1.7213	Ubiquitin carboxyl-terminal hydrolase 1 OS=Arabidopsis thaliana GN=UBP1 PE=1 SV=2
c67117_g4	ASP1	1.7151	Aspartic proteinase Asp1 OS=Oryza sativa subsp. japonica GN=ASP1 PE=2 SV=1
c66922_g6	--	1.714	--
c68847_g2	MYB32	1.7137	Transcription factor MYB32 OS=Arabidopsis thaliana GN=MYB32 PE=2 SV=1
c15624_g1	--	1.712	--
c69960_g2	--	1.7113	--
c54438_g2	RLK	1.7085	Probable LRR receptor-like serine/threonine-protein kinase RLK OS=Arabidopsis thaliana GN=RLK PE=2 SV=1
c66409_g3	WAKL14	1.7069	Wall-associated receptor kinase-like 14 OS=Arabidopsis thaliana GN=WAKL14 PE=2 SV=2
c70514_g5	At1g27190	1.7066	Probable inactive receptor kinase At1g27190 OS=Arabidopsis thaliana GN=At1g27190 PE=1 SV=1
c65553_g7	At1g61550	1.7066	G-type lectin S-receptor-like serine/threonine-protein kinase At1g61550 OS=Arabidopsis thaliana GN=At1g61550 PE=2 SV=1
c4494_g1	--	1.7063	--
c49123_g1	--	1.7051	--
c65068_g1	CSLC12	1.7028	Probable xyloglucan glycosyltransferase 12 OS=Arabidopsis thaliana GN=CSLC12 PE=1 SV=1
c66854_g4	--	1.699	--
c13825_g1	--	1.6981	--
c47354_g1	--	1.6955	--
c67285_g3	At5g56140	1.694	KH domain-containing protein At5g56140 OS=Arabidopsis thaliana GN=At5g56140 PE=2 SV=1
c64647_g1	--	1.6933	--
c57302_g1	--	1.6918	--
c38273_g1	--	1.6901	--
c69185_g2	--	1.6877	--
c66306_g2	--	1.686	--
c70768_g7	Pirin-likeproteinOS=Solanumlycopersicum	1.6848	Pirin-like protein OS=Solanum lycopersicum PE=2 SV=1
c67792_g4	--	1.6825	--
c64399_g2	--	1.682	--
c67278_g1	CAD1	1.679	MACPF domain-containing protein CAD1 OS=Arabidopsis thaliana GN=CAD1 PE=2 SV=1
c45512_g1	--	1.6683	--
c53594_g1	TIM17-2	1.6675	Mitochondrial import inner membrane translocase subunit TIM17-2 OS=Arabidopsis thaliana GN=TIM17-2 PE=1 SV=2
c59432_g1	--	1.665	--
c65647_g2	KCS4	1.6625	3-ketoacyl-CoA synthase 4 OS=Arabidopsis thaliana GN=KCS4 PE=2 SV=1
c65165_g2	AATL1	1.662	Lysine histidine transporter-like 8 OS=Arabidopsis thaliana GN=AATL1 PE=1 SV=1
c1369_g1	--	1.6616	--
c60664_g3	At1g69990	1.6613	Probable LRR receptor-like serine/threonine-protein kinase At1g69990 OS=Arabidopsis thaliana GN=At1g69990 PE=2 SV=1
c67136_g1	--	1.6598	--
c70955_g8	--	1.6575	--
c67484_g3	--	1.6559	--
c70368_g1	ATK4	1.6555	Kinesin-4 OS=Arabidopsis thaliana GN=ATK4 PE=1 SV=2
c69484_g5	At5g39030	1.6531	Probable receptor-like protein kinase At5g39030 OS=Arabidopsis thaliana GN=At5g39030 PE=2 SV=1
c70834_g3	SPAC57A7.06	1.6525	Uncharacterized protein C57A7.06 OS=Schizosaccharomyces pombe (strain 972 / ATCC 24843) GN=SPAC57A7.06 PE=1 SV=1
c70016_g3	--	1.6514	--
c71047_g1	--	1.6447	--
c20300_g1	--	1.6444	--
c49830_g1	--	1.6437	--
c69714_g2	EME1B	1.6432	Crossover junction endonuclease EME1B OS=Arabidopsis thaliana GN=EME1B PE=1 SV=1
c68039_g2	--	1.6419	--
c68232_g7	KINESIN-13A	1.6393	Kinesin-13A OS=Arabidopsis thaliana GN=KINESIN-13A PE=1 SV=1
c58548_g5	eif2b1	1.6385	Translation initiation factor eIF-2B subunit alpha OS=Dictyostelium discoideum GN=eif2b1 PE=3 SV=1
c62860_g2	--	1.6384	--
c54145_g1	COL16	1.638	Zinc finger protein CONSTANS-LIKE 16 OS=Arabidopsis thaliana GN=COL16 PE=2 SV=2
c52502_g2	MYB39	1.6349	Transcription factor MYB39 OS=Arabidopsis thaliana GN=MYB39 PE=2 SV=1
c68141_g4	--	1.6349	--
c48031_g1	--	1.6327	--
c70828_g2	--	1.6307	--
c69521_g3	--	1.6301	--
c64350_g1	--	1.6265	--
c67524_g2	OBE4	1.6228	Protein OBERON 4 OS=Arabidopsis thaliana GN=OBE4 PE=1 SV=2
c56802_g3	At1g67340	1.6225	F-box protein At1g67340 OS=Arabidopsis thaliana GN=At1g67340 PE=1 SV=1
c8983_g1	--	1.6225	--
c34833_g1	--	1.6217	--
c48097_g1	CESA4	1.6211	Cellulose synthase A catalytic subunit 4 [UDP-forming] OS=Arabidopsis thaliana GN=CESA4 PE=1 SV=1
c70990_g2	AMC1	1.6185	Metacaspase-1 OS=Arabidopsis thaliana GN=AMC1 PE=1 SV=1
c70268_g5	--	1.6155	--
c66950_g2	HSP70-15	1.613	Heat shock 70 kDa protein 15 OS=Arabidopsis thaliana GN=HSP70-15 PE=1 SV=1
c52346_g1	--	1.613	--
c64041_g2	ERF118	1.6123	Ethylene-responsive transcription factor ERF118 OS=Arabidopsis thaliana GN=ERF118 PE=2 SV=1
c78924_g1	--	1.6123	--
c44921_g1	eif3l	1.6121	Eukaryotic translation initiation factor 3 subunit L OS=Danio rerio GN=eif3l PE=2 SV=1
c44670_g1	--	1.6106	--
c53640_g1	--	1.6101	--
c65629_g2	--	1.6074	--
c66409_g1	WAKL14	1.6038	Wall-associated receptor kinase-like 14 OS=Arabidopsis thaliana GN=WAKL14 PE=2 SV=2
c69653_g3	--	1.6024	--
c54659_g1	--	1.6004	--
c41965_g1	FBL4	1.5987	F-box/LRR-repeat protein 4 OS=Arabidopsis thaliana GN=FBL4 PE=2 SV=1
c59567_g1	ATX1	1.5987	Histone-lysine N-methyltransferase ATX1 OS=Arabidopsis thaliana GN=ATX1 PE=1 SV=2
c68731_g4	--	1.5977	--
c68777_g1	B120	1.5972	G-type lectin S-receptor-like serine/threonine-protein kinase B120 OS=Arabidopsis thaliana GN=B120 PE=2 SV=1
c70106_g6	At3g28850	1.5968	Uncharacterized protein At3g28850 OS=Arabidopsis thaliana GN=At3g28850 PE=3 SV=1
c64996_g4	RVE5	1.5954	Protein REVEILLE 5 OS=Arabidopsis thaliana GN=RVE5 PE=2 SV=1
c57788_g1	PERK8	1.5933	Proline-rich receptor-like protein kinase PERK8 OS=Arabidopsis thaliana GN=PERK8 PE=1 SV=1
c66525_g1	--	1.5898	--
c71251_g3	FER2	1.5888	Ferritin-2, chloroplastic OS=Nicotiana tabacum GN=FER2 PE=2 SV=1
c58449_g1	--	1.5887	--
c43578_g1	--	1.585	--
c60585_g2	CASD1	1.585	CAS1 domain-containing protein 1 OS=Homo sapiens GN=CASD1 PE=2 SV=1
c61803_g1	CCC1	1.5835	Cation-chloride cotransporter 1 OS=Arabidopsis thaliana GN=CCC1 PE=1 SV=1
c56986_g1	--	1.5831	--
c67363_g3	SEN1	1.5804	Helicase SEN1 OS=Saccharomyces cerevisiae (strain ATCC 204508 / S288c) GN=SEN1 PE=1 SV=2
c70438_g1	snrpb	1.5756	Small nuclear ribonucleoprotein-associated protein B OS=Dictyostelium discoideum GN=snrpb PE=3 SV=1
c68832_g2	--	1.5754	--
c56931_g1	TRN1	1.5752	Transportin-1 OS=Oryza sativa subsp. japonica GN=TRN1 PE=3 SV=2
c60900_g1	--	1.5746	--
c64397_g3	At1g26690	1.5739	Transmembrane emp24 domain-containing protein p24delta9 OS=Arabidopsis thaliana GN=At1g26690 PE=2 SV=1
c59457_g1	--	1.5723	--
c88365_g1	--	1.5706	--
c1226_g1	--	1.5666	--
c56912_g1	--	1.5665	--
c28897_g1	At1g29470	1.5631	Probable methyltransferase PMT24 OS=Arabidopsis thaliana GN=At1g29470 PE=2 SV=1
c65369_g3	SAR2	1.5591	GTP-binding protein SAR2 OS=Solanum lycopersicum GN=SAR2 PE=2 SV=1
c70037_g1	GT4	1.5572	Putative UDP-rhamnose:rhamnosyltransferase 1 OS=Fragaria ananassa GN=GT4 PE=2 SV=1
c101315_g1	PERK8	1.556	Proline-rich receptor-like protein kinase PERK8 OS=Arabidopsis thaliana GN=PERK8 PE=1 SV=1
c52582_g1	--	1.5511	--
c54669_g1	--	1.551	--
c66699_g2	At1g09600	1.5498	Probable serine/threonine-protein kinase At1g09600 OS=Arabidopsis thaliana GN=At1g09600 PE=3 SV=1
c54235_g1	--	1.5476	--
c36440_g1	COPZ2	1.5459	Coatomer subunit zeta-2 OS=Oryza sativa subsp. japonica GN=COPZ2 PE=2 SV=1
c61682_g1	--	1.5456	--
c70034_g4	--	1.5423	--
c59965_g1	ALS3	1.5403	Protein ALUMINUM SENSITIVE 3 OS=Arabidopsis thaliana GN=ALS3 PE=1 SV=1
c70284_g2	NIP2	1.5395	NEP1-interacting protein 2 OS=Arabidopsis thaliana GN=NIP2 PE=1 SV=1
c61966_g1	FBL4	1.538	F-box/LRR-repeat protein 4 OS=Arabidopsis thaliana GN=FBL4 PE=2 SV=1
c64332_g1	TOR1	1.5373	Microtubule-associated protein TORTIFOLIA1 OS=Arabidopsis thaliana GN=TOR1 PE=1 SV=2
c49830_g2	--	1.5338	--
c71323_g4	--	1.5333	--
c61704_g1	At1g68400	1.5318	Probable leucine-rich repeat receptor-like protein kinase At1g68400 OS=Arabidopsis thaliana GN=At1g68400 PE=2 SV=1
c12596_g1	--	1.5302	--
c13219_g1	--	1.5299	--
c70980_g2	GAD4	1.5273	Glutamate decarboxylase 4 OS=Arabidopsis thaliana GN=GAD4 PE=1 SV=1
c63237_g7	PUB33	1.5268	U-box domain-containing protein 33 OS=Arabidopsis thaliana GN=PUB33 PE=2 SV=2
c45286_g1	At4g14490	1.5258	FHA domain-containing protein At4g14490 OS=Arabidopsis thaliana GN=At4g14490 PE=1 SV=1
c5857_g1	--	1.5257	--
c100402_g1	--	1.5242	--
c63552_g1	--	1.5229	--
c61478_g1	PUB4	1.5213	U-box domain-containing protein 4 OS=Arabidopsis thaliana GN=PUB4 PE=1 SV=3
c70212_g4	--	1.5188	--
c66127_g3	--	1.5186	--
c58677_g1	AIR12	1.5177	Auxin-induced in root cultures protein 12 OS=Arabidopsis thaliana GN=AIR12 PE=1 SV=3
c48519_g1	--	1.5163	--
c58544_g1	--	1.5159	--
c58095_g2	--	1.5156	--
c68996_g1	ERCC8	1.5151	DNA excision repair protein ERCC-8 OS=Bos taurus GN=ERCC8 PE=2 SV=1
c69406_g3	DHAPS-1	1.5139	Phospho-2-dehydro-3-deoxyheptonate aldolase 1, chloroplastic OS=Nicotiana tabacum GN=DHAPS-1 PE=1 SV=1
c67191_g1	--	1.5138	--
c64464_g3	--	1.5137	--
c68214_g1	MOR1	1.5126	Protein MOR1 OS=Oryza sativa subsp. japonica GN=MOR1 PE=2 SV=1
c70725_g1	Elongationfactor1-alphaOS=Daucuscarota	1.5123	Elongation factor 1-alpha OS=Daucus carota PE=2 SV=1
c64509_g1	At4g09580	1.5122	Uncharacterized membrane protein At4g09580 OS=Arabidopsis thaliana GN=At4g09580 PE=1 SV=1
c69473_g5	--	1.5112	--
c68764_g4	--	1.5098	--
c66624_g2	CALS8	1.5088	Putative callose synthase 8 OS=Arabidopsis thaliana GN=CALS8 PE=2 SV=2
c59863_g3	TM9SF4	1.5049	Transmembrane 9 superfamily member 4 OS=Pongo abelii GN=TM9SF4 PE=2 SV=1
c66451_g8	--	1.5043	--
c69800_g2	GTE10	1.504	Transcription factor GTE10 OS=Arabidopsis thaliana GN=GTE10 PE=1 SV=2
c48210_g1	--	1.5017	--
c58938_g4	SAMDC	1.5011	S-adenosylmethionine decarboxylase proenzyme OS=Ipomoea nil GN=SAMDC PE=3 SV=1
c71928_g1	CSE	1.4992	Caffeoylshikimate esterase OS=Arabidopsis thaliana GN=CSE PE=1 SV=1
c71251_g4	Ferritin,chloroplasticOS=Malusbaccatavar.xiaojinensis	1.4991	Ferritin, chloroplastic OS=Malus baccata var. xiaojinensis PE=3 SV=1
c54486_g1	--	1.499	--
c70237_g1	FER2	1.4985	Ferritin-2, chloroplastic OS=Nicotiana tabacum GN=FER2 PE=2 SV=1
c63337_g3	At5g10020	1.4981	Probable inactive receptor kinase At5g10020 OS=Arabidopsis thaliana GN=At5g10020 PE=1 SV=2
c5976_g1	--	1.498	--
c53753_g1	--	1.4978	--
c54018_g1	--	1.4961	--
c52782_g1	PDC2	1.4897	Pyruvate decarboxylase 2 (Fragment) OS=Pisum sativum GN=PDC2 PE=2 SV=1
c62889_g1	At4g18375	1.4869	KH domain-containing protein At4g18375 OS=Arabidopsis thaliana GN=At4g18375 PE=2 SV=1
c48576_g1	--	1.4841	--
c59949_g1	--	1.4828	--
c66904_g4	GlutathionetransferaseGST23OS=Zeamays	1.4827	Glutathione transferase GST 23 OS=Zea mays PE=2 SV=1
c51147_g1	THE1	1.4812	Receptor-like protein kinase THESEUS 1 OS=Arabidopsis thaliana GN=THE1 PE=1 SV=1
c71683_g5	--	1.481	--
c62184_g2	HHT1	1.4801	Omega-hydroxypalmitate O-feruloyl transferase OS=Arabidopsis thaliana GN=HHT1 PE=1 SV=1
c55313_g1	PLC6	1.4795	Phosphoinositide phospholipase C 6 OS=Arabidopsis thaliana GN=PLC6 PE=2 SV=2
c54940_g1	RPS10C	1.4781	40S ribosomal protein S10-3 OS=Arabidopsis thaliana GN=RPS10C PE=2 SV=2
c47584_g1	MAF1	1.4768	MFP1 attachment factor 1 OS=Solanum lycopersicum GN=MAF1 PE=1 SV=1
c68038_g7	V-typeprotonATPasesubunitB2(Fragment)OS=Gossypiumhirsutum	1.4767	V-type proton ATPase subunit B 2 (Fragment) OS=Gossypium hirsutum PE=2 SV=1
c67597_g1	TAF15B	1.4745	Transcription initiation factor TFIID subunit 15b OS=Arabidopsis thaliana GN=TAF15B PE=1 SV=1
c43200_g1	--	1.4722	--
c61260_g2	At1g15670	1.4712	F-box/kelch-repeat protein At1g15670 OS=Arabidopsis thaliana GN=At1g15670 PE=2 SV=1
c38710_g1	--	1.4665	--
c67886_g10	--	1.4665	--
c65971_g4	At1g53430	1.4648	Probable LRR receptor-like serine/threonine-protein kinase At1g53430 OS=Arabidopsis thaliana GN=At1g53430 PE=1 SV=1
c70438_g2	--	1.4647	--
c8035_g1	14-3-3-likeproteinOS=Pisumsativum	1.4641	14-3-3-like protein OS=Pisum sativum PE=2 SV=1
c66600_g5	MED26B	1.4638	Probable mediator of RNA polymerase II transcription subunit 26b OS=Arabidopsis thaliana GN=MED26B PE=2 SV=1
c64824_g3	--	1.461	--
c61608_g2	--	1.4596	--
c65750_g3	SUVH2	1.4564	Histone-lysine N-methyltransferase family member SUVH2 OS=Arabidopsis thaliana GN=SUVH2 PE=1 SV=1
c64553_g3	GDPDL4	1.4548	Glycerophosphodiester phosphodiesterase GDPDL4 OS=Arabidopsis thaliana GN=GDPDL4 PE=1 SV=1
c66993_g1	dennd5b	1.4547	DENN domain-containing protein 5B OS=Danio rerio GN=dennd5b PE=2 SV=2
c58141_g1	--	1.4526	--
c67306_g3	At4g12780	1.4519	Auxilin-related protein 1 OS=Arabidopsis thaliana GN=At4g12780 PE=1 SV=2
c65310_g2	CSC1	1.4518	Calcium permeable stress-gated cation channel 1 OS=Arabidopsis thaliana GN=CSC1 PE=2 SV=1
c70192_g1	RHD3	1.451	Protein ROOT HAIR DEFECTIVE 3 OS=Arabidopsis thaliana GN=RHD3 PE=1 SV=1
c15946_g1	--	1.449	--
c65280_g2	At5g15080	1.4473	Probable receptor-like protein kinase At5g15080 OS=Arabidopsis thaliana GN=At5g15080 PE=2 SV=1
c65286_g3	At1g23390	1.4437	F-box/kelch-repeat protein At1g23390 OS=Arabidopsis thaliana GN=At1g23390 PE=2 SV=1
c63337_g2	At5g10020	1.4431	Probable inactive receptor kinase At5g10020 OS=Arabidopsis thaliana GN=At5g10020 PE=1 SV=2
c55750_g1	--	1.4424	--
c55568_g1	PCMP-E19	1.4412	Pentatricopeptide repeat-containing protein At2g33680 OS=Arabidopsis thaliana GN=PCMP-E19 PE=3 SV=1
c54144_g1	--	1.4399	--
c65992_g2	B3GALT19	1.4396	Probable beta-1,3-galactosyltransferase 19 OS=Arabidopsis thaliana GN=B3GALT19 PE=2 SV=2
c68071_g2	BOA	1.4383	Transcription factor BOA OS=Arabidopsis thaliana GN=BOA PE=2 SV=1
c50672_g1	KRP7	1.4378	Cyclin-dependent kinase inhibitor 7 OS=Arabidopsis thaliana GN=KRP7 PE=1 SV=2
c68405_g4	--	1.4374	--
c24036_g1	--	1.4373	--
c61906_g1	HAK13	1.4371	Probable potassium transporter 13 OS=Oryza sativa subsp. japonica GN=HAK13 PE=2 SV=1
c71991_g2	--	1.4368	--
c60900_g2	EXL2	1.4367	Protein EXORDIUM-like 2 OS=Arabidopsis thaliana GN=EXL2 PE=2 SV=1
c65629_g1	--	1.4363	--
c76354_g1	At3g51470	1.4329	Probable protein phosphatase 2C 47 OS=Arabidopsis thaliana GN=At3g51470 PE=1 SV=1
c59442_g2	SD129	1.4319	G-type lectin S-receptor-like serine/threonine-protein kinase SD1-29 OS=Arabidopsis thaliana GN=SD129 PE=1 SV=1
c66473_g9	EXL2	1.4314	Protein EXORDIUM-like 2 OS=Arabidopsis thaliana GN=EXL2 PE=2 SV=1
c68608_g4	At2g34160	1.43	Uncharacterized protein At2g34160 OS=Arabidopsis thaliana GN=At2g34160 PE=1 SV=1
c65692_g5	DOF5.4	1.4291	Dof zinc finger protein DOF5.4 OS=Arabidopsis thaliana GN=DOF5.4 PE=2 SV=2
c64270_g3	--	1.4268	--
c71082_g3	EDR2	1.4258	Protein ENHANCED DISEASE RESISTANCE 2 OS=Arabidopsis thaliana GN=EDR2 PE=2 SV=1
c70303_g2	DME	1.4254	Transcriptional activator DEMETER OS=Arabidopsis thaliana GN=DME PE=1 SV=2
c66433_g2	RDM1	1.4253	Protein RDM1 OS=Arabidopsis thaliana GN=RDM1 PE=1 SV=1
c66433_g1	RDM1	1.4246	Protein RDM1 OS=Arabidopsis thaliana GN=RDM1 PE=1 SV=1
c62029_g5	--	1.4238	--
c53629_g1	At1g51745	1.4232	Uncharacterized protein At1g51745 OS=Arabidopsis thaliana GN=At1g51745 PE=2 SV=2
c64571_g2	--	1.4228	--
c57807_g3	v1g163572	1.4221	Eukaryotic translation initiation factor 3 subunit E OS=Nematostella vectensis GN=v1g163572 PE=3 SV=1
c71035_g7	--	1.4217	--
c16451_g1	--	1.4217	--
c66339_g1	MGP	1.4213	Zinc finger protein MAGPIE OS=Arabidopsis thaliana GN=MGP PE=1 SV=1
c60807_g1	--	1.4205	--
c68272_g4	DIVARICATA	1.4187	Transcription factor DIVARICATA OS=Antirrhinum majus GN=DIVARICATA PE=2 SV=1
c70661_g3	--	1.4187	--
c61511_g2	CPK2	1.4175	Calcium-dependent protein kinase isoform 2 OS=Oryza sativa subsp. japonica GN=CPK2 PE=2 SV=2
c69798_g2	--	1.4166	--
c58381_g1	--	1.415	--
c45240_g1	PCMP-H24	1.4145	Pentatricopeptide repeat-containing protein At4g02750 OS=Arabidopsis thaliana GN=PCMP-H24 PE=3 SV=1
c70072_g2	SUC4	1.4127	Sucrose transport protein SUC4 OS=Arabidopsis thaliana GN=SUC4 PE=1 SV=2
c60971_g7	SAMS2	1.4124	S-adenosylmethionine synthase 2 OS=Elaeagnus umbellata GN=SAMS2 PE=2 SV=1
c69324_g4	--	1.4119	--
c7082_g1	--	1.4109	--
c65035_g4	MUR1	1.4092	GDP-mannose 4,6 dehydratase 2 OS=Arabidopsis thaliana GN=MUR1 PE=1 SV=3
c60038_g1	--	1.4086	--
c50384_g2	ARF	1.4074	ADP-ribosylation factor 2 OS=Oryza sativa subsp. japonica GN=ARF PE=2 SV=2
c59848_g1	--	1.4059	--
c142241_g1	--	1.4055	--
c61012_g1	--	1.4037	--
c68003_g1	CBSX5	1.3975	CBS domain-containing protein CBSX5 OS=Arabidopsis thaliana GN=CBSX5 PE=2 SV=2
c60803_g7	--	1.3965	--
c63519_g1	At2g33700	1.3951	Probable protein phosphatase 2C 27 OS=Arabidopsis thaliana GN=At2g33700 PE=2 SV=1
c64810_g1	FATA	1.3946	Oleoyl-acyl carrier protein thioesterase, chloroplastic (Fragment) OS=Coriandrum sativum GN=FATA PE=2 SV=1
c58802_g2	At5g14170	1.3919	SWI/SNF complex component SNF12 homolog OS=Arabidopsis thaliana GN=At5g14170 PE=1 SV=1
c60715_g1	RTNLB9	1.3917	Reticulon-like protein B9 OS=Arabidopsis thaliana GN=RTNLB9 PE=2 SV=1
c62053_g1	RBP47	1.3904	Polyadenylate-binding protein RBP47 OS=Nicotiana plumbaginifolia GN=RBP47 PE=1 SV=1
c65098_g8	--	1.3886	--
c67228_g1	CBF5	1.3875	H/ACA ribonucleoprotein complex subunit 4 OS=Arabidopsis thaliana GN=CBF5 PE=1 SV=1
c53038_g1	--	1.3866	--
c68686_g1	At4g01020	1.3865	Putative uncharacterized protein At4g01020, chloroplastic OS=Arabidopsis thaliana GN=At4g01020 PE=3 SV=1
c67503_g2	At4g13040	1.3864	Ethylene-responsive transcription factor-like protein At4g13040 OS=Arabidopsis thaliana GN=At4g13040 PE=2 SV=2
c65848_g3	CAD1	1.3861	MACPF domain-containing protein CAD1 OS=Arabidopsis thaliana GN=CAD1 PE=2 SV=1
c63227_g1	--	1.3859	--
c46032_g1	--	1.3836	--
c56804_g2	--	1.3817	--
c72004_g2	P4H7	1.3809	Probable prolyl 4-hydroxylase 7 OS=Arabidopsis thaliana GN=P4H7 PE=2 SV=1
c126664_g1	--	1.38	--
c57291_g2	BIG2	1.3797	Brefeldin A-inhibited guanine nucleotide-exchange protein 2 OS=Arabidopsis thaliana GN=BIG2 PE=2 SV=1
c55965_g1	--	1.3785	--
c71163_g3	RH51	1.3774	DEAD-box ATP-dependent RNA helicase 51 OS=Arabidopsis thaliana GN=RH51 PE=2 SV=1
c17500_g1	--	1.3744	--
c2391_g1	MED26B	1.3699	Probable mediator of RNA polymerase II transcription subunit 26b OS=Arabidopsis thaliana GN=MED26B PE=2 SV=1
c71646_g1	MNS3	1.3694	Mannosyl-oligosaccharide 1,2-alpha-mannosidase MNS3 OS=Arabidopsis thaliana GN=MNS3 PE=2 SV=1
c65162_g1	PCMP-E29	1.3675	Pentatricopeptide repeat-containing protein At3g21470 OS=Arabidopsis thaliana GN=PCMP-E29 PE=2 SV=1
c67137_g3	HSP70	1.3658	Heat shock cognate 70 kDa protein OS=Petunia hybrida GN=HSP70 PE=2 SV=1
c61739_g1	NSL1	1.3656	MACPF domain-containing protein NSL1 OS=Arabidopsis thaliana GN=NSL1 PE=2 SV=1
c62807_g1	TGA21	1.3631	TGACG-sequence-specific DNA-binding protein TGA-2.1 OS=Nicotiana tabacum GN=TGA21 PE=1 SV=1
c70136_g1	--	1.3615	--
c67608_g1	--	1.361	--
c65442_g3	At5g51130	1.3609	Probable RNA methyltransferase At5g51130 OS=Arabidopsis thaliana GN=At5g51130 PE=2 SV=1
c59348_g1	SKIP30	1.3596	F-box/kelch-repeat protein SKIP30 OS=Arabidopsis thaliana GN=SKIP30 PE=1 SV=2
c70212_g3	--	1.358	--
c70877_g6	GMD1	1.3578	GDP-mannose 4,6 dehydratase 1 OS=Arabidopsis thaliana GN=GMD1 PE=1 SV=1
c67852_g5	MFSD5	1.3538	Molybdate-anion transporter OS=Homo sapiens GN=MFSD5 PE=1 SV=2
c56486_g2	--	1.3506	--
c60971_g5	SAMS2	1.3505	S-adenosylmethionine synthase 2 OS=Catharanthus roseus GN=SAMS2 PE=1 SV=1
c54930_g1	--	1.3497	--
c69055_g9	HSP70-14	1.3486	Heat shock 70 kDa protein 14 OS=Arabidopsis thaliana GN=HSP70-14 PE=2 SV=1
c68199_g1	--	1.3486	--
c67040_g2	At1g65750	1.3486	Putative ribonuclease H protein At1g65750 OS=Arabidopsis thaliana GN=At1g65750 PE=3 SV=1
c69713_g8	Os12g0580900	1.3483	Probable protein phosphatase 2C 78 OS=Oryza sativa subsp. japonica GN=Os12g0580900 PE=2 SV=1
c56704_g1	At1g26850	1.347	Probable methyltransferase PMT2 OS=Arabidopsis thaliana GN=At1g26850 PE=2 SV=2
c67533_g2	TFT2	1.346	14-3-3 protein 2 OS=Solanum lycopersicum GN=TFT2 PE=3 SV=2
c61127_g1	GRXC9	1.3446	Glutaredoxin-C9 OS=Arabidopsis thaliana GN=GRXC9 PE=1 SV=1
c62829_g6	--	1.3437	--
c57412_g1	--	1.3419	--
c48874_g1	--	1.3416	--
c37087_g1	At3g54130	1.3411	Ataxin-3 homolog OS=Arabidopsis thaliana GN=At3g54130 PE=2 SV=1
c69087_g2	--	1.3389	--
c67898_g2	XI-2	1.3353	Myosin-6 OS=Arabidopsis thaliana GN=XI-2 PE=1 SV=1
c63118_g1	At2g02160	1.3344	Zinc finger CCCH domain-containing protein 17 OS=Arabidopsis thaliana GN=At2g02160 PE=1 SV=1
c64686_g1	At1g50920	1.3323	Nucleolar GTP-binding protein 1 OS=Arabidopsis thaliana GN=At1g50920 PE=2 SV=1
c68499_g1	yif1b	1.3313	Protein YIF1B OS=Danio rerio GN=yif1b PE=2 SV=2
c70691_g3	PERK11	1.3311	Putative proline-rich receptor-like protein kinase PERK11 OS=Arabidopsis thaliana GN=PERK11 PE=2 SV=2
c69374_g2	--	1.3307	--
c69449_g1	DGK2	1.3305	Diacylglycerol kinase 2 OS=Arabidopsis thaliana GN=DGK2 PE=1 SV=1
c40627_g2	At1g20300	1.3282	Pentatricopeptide repeat-containing protein At1g20300, mitochondrial OS=Arabidopsis thaliana GN=At1g20300 PE=2 SV=1
c68972_g1	At1g51880	1.3262	Probable LRR receptor-like serine/threonine-protein kinase At1g51880 OS=Arabidopsis thaliana GN=At1g51880 PE=2 SV=1
c40402_g1	--	1.3262	--
c67499_g2	--	1.3227	--
c61508_g2	EXO70A1	1.3218	Exocyst complex component EXO70A1 OS=Arabidopsis thaliana GN=EXO70A1 PE=1 SV=1
c56520_g2	--	1.3195	--
c46175_g2	--	1.3189	--
c63449_g5	At4g36680	1.3181	Pentatricopeptide repeat-containing protein At4g36680, mitochondrial OS=Arabidopsis thaliana GN=At4g36680 PE=2 SV=1
c67569_g4	faf2-b	1.3159	FAS-associated factor 2-B OS=Xenopus laevis GN=faf2-b PE=2 SV=1
c70955_g9	--	1.3129	--
c62514_g3	ATG18A	1.3124	Autophagy-related protein 18a OS=Arabidopsis thaliana GN=ATG18A PE=1 SV=1
c58498_g1	At5g13200	1.3117	GEM-like protein 5 OS=Arabidopsis thaliana GN=At5g13200 PE=1 SV=1
c57807_g1	v1g163572	1.3116	Eukaryotic translation initiation factor 3 subunit E OS=Nematostella vectensis GN=v1g163572 PE=3 SV=1
c56752_g1	At5g24010	1.3108	Probable receptor-like protein kinase At5g24010 OS=Arabidopsis thaliana GN=At5g24010 PE=1 SV=1
c64173_g1	HAT	1.3099	Zinc finger BED domain-containing protein DAYSLEEPER OS=Arabidopsis thaliana GN=HAT PE=1 SV=1
c59102_g2	CML49	1.3097	Probable calcium-binding protein CML49 OS=Arabidopsis thaliana GN=CML49 PE=2 SV=1
c67436_g1	LNG2	1.3096	Protein LONGIFOLIA 2 OS=Arabidopsis thaliana GN=LNG2 PE=1 SV=1
c67225_g1	--	1.3088	--
c58450_g1	SPBC713.04c	1.3085	Periodic tryptophan protein 2 homolog OS=Schizosaccharomyces pombe (strain 972 / ATCC 24843) GN=SPBC713.04c PE=1 SV=1
c41378_g1	--	1.308	--
c66302_g3	RPL34	1.3076	60S ribosomal protein L34 OS=Pisum sativum GN=RPL34 PE=2 SV=1
c69076_g2	--	1.307	--
c6409_g1	LYK3	1.3043	LysM domain receptor-like kinase 3 OS=Arabidopsis thaliana GN=LYK3 PE=2 SV=1
c63562_g1	KAM1	1.3036	Xyloglucan galactosyltransferase KATAMARI1 OS=Arabidopsis thaliana GN=KAM1 PE=1 SV=1
c68270_g1	At1g18390	1.3034	Probable serine/threonine-protein kinase At1g18390 OS=Arabidopsis thaliana GN=At1g18390 PE=2 SV=2
c66585_g1	At5g47070	1.3029	Probable receptor-like protein kinase At5g47070 OS=Arabidopsis thaliana GN=At5g47070 PE=1 SV=1
c68299_g5	rbm8a-a	1.3026	RNA-binding protein 8A-A OS=Xenopus laevis GN=rbm8a-a PE=2 SV=1
c70169_g3	--	1.3022	--
c68367_g10	RABB1C	1.2999	Ras-related protein RABB1c OS=Arabidopsis thaliana GN=RABB1C PE=1 SV=1
c65971_g1	At1g66830	1.2991	Probable inactive leucine-rich repeat receptor-like protein kinase At1g66830 OS=Arabidopsis thaliana GN=At1g66830 PE=2 SV=1
c63535_g2	MED37E	1.2987	Probable mediator of RNA polymerase II transcription subunit 37e OS=Arabidopsis thaliana GN=MED37E PE=1 SV=3
c56679_g1	WIP1	1.2985	WPP domain-interacting protein 1 OS=Arabidopsis thaliana GN=WIP1 PE=1 SV=1
c64965_g3	AGL61	1.2975	Agamous-like MADS-box protein AGL61 OS=Arabidopsis thaliana GN=AGL61 PE=1 SV=1
c53807_g1	BIG2	1.2965	Brefeldin A-inhibited guanine nucleotide-exchange protein 2 OS=Arabidopsis thaliana GN=BIG2 PE=2 SV=1
c706_g1	--	1.2961	--
c67155_g2	RHM1	1.295	Probable rhamnose biosynthetic enzyme 1 OS=Arabidopsis thaliana GN=RHM1 PE=1 SV=1
c37736_g1	WAKL11	1.2945	Putative wall-associated receptor kinase-like 11 OS=Arabidopsis thaliana GN=WAKL11 PE=3 SV=2
c71875_g1	ALA1	1.2935	Phospholipid-transporting ATPase 1 OS=Arabidopsis thaliana GN=ALA1 PE=2 SV=1
c60108_g1	--	1.293	--
c101826_g1	UGD3	1.2919	UDP-glucose 6-dehydrogenase 3 OS=Arabidopsis thaliana GN=UGD3 PE=1 SV=1
c69702_g6	rnf141	1.2913	RING finger protein 141 OS=Danio rerio GN=rnf141 PE=2 SV=2
c62056_g3	GMGT1	1.2888	Galactomannan galactosyltransferase 1 OS=Cyamopsis tetragonoloba GN=GMGT1 PE=1 SV=1
c64882_g1	CG9662	1.2876	Putative oligosaccharyltransferase complex subunit CG9662 OS=Drosophila melanogaster GN=CG9662 PE=2 SV=3
c68632_g2	CPR	1.2873	NADPH--cytochrome P450 reductase OS=Catharanthus roseus GN=CPR PE=2 SV=1
c54871_g1	NRT2.5	1.2872	High affinity nitrate transporter 2.5 OS=Arabidopsis thaliana GN=NRT2.5 PE=2 SV=1
c52699_g1	--	1.2869	--
c54605_g1	RPL37A	1.2844	60S ribosomal protein L37a OS=Gossypium hirsutum GN=RPL37A PE=3 SV=1
c69769_g2	csnk1d	1.2836	Casein kinase I isoform delta OS=Xenopus laevis GN=csnk1d PE=1 SV=2
c67603_g6	grx	1.2831	Glutaredoxin OS=Pseudomonas aeruginosa (strain ATCC 15692 / PAO1 / 1C / PRS 101 / LMG 12228) GN=grx PE=3 SV=1
c33755_g1	--	1.2823	--
c58081_g1	Eukaryotictranslationinitiationfactor4GOS=Triticumaestivum	1.2822	Eukaryotic translation initiation factor 4G OS=Triticum aestivum PE=1 SV=1
c65578_g2	ATG8F	1.2812	Autophagy-related protein 8f OS=Arabidopsis thaliana GN=ATG8F PE=2 SV=1
c64810_g2	FATA	1.2798	Oleoyl-acyl carrier protein thioesterase 1, chloroplastic OS=Arabidopsis thaliana GN=FATA PE=1 SV=1
c66442_g5	--	1.2798	--
c63218_g4	At1g74320	1.2795	Probable choline kinase 2 OS=Arabidopsis thaliana GN=At1g74320 PE=2 SV=1
c57938_g1	AKR4C10	1.2759	Aldo-keto reductase family 4 member C10 OS=Arabidopsis thaliana GN=AKR4C10 PE=1 SV=1
c38650_g1	--	1.2727	--
c62362_g12	--	1.2726	--
c66703_g1	SEC13B	1.2714	Protein transport protein SEC13 homolog B OS=Arabidopsis thaliana GN=SEC13B PE=1 SV=1
c62889_g3	At4g18375	1.2713	KH domain-containing protein At4g18375 OS=Arabidopsis thaliana GN=At4g18375 PE=2 SV=1
c63404_g1	TRABD	1.2712	TraB domain-containing protein OS=Bos taurus GN=TRABD PE=2 SV=1
c39493_g1	MYB4	1.2705	Myb-related protein Myb4 OS=Oryza sativa subsp. japonica GN=MYB4 PE=2 SV=2
c66526_g7	SPBC119.09c	1.2702	Uncharacterized protein C119.09c OS=Schizosaccharomyces pombe (strain 972 / ATCC 24843) GN=SPBC119.09c PE=2 SV=3
c65646_g6	--	1.2701	--
c58087_g2	P4H4	1.2699	Probable prolyl 4-hydroxylase 4 OS=Arabidopsis thaliana GN=P4H4 PE=2 SV=1
c39870_g1	Os08g0121900	1.2698	UPF0392 protein Os08g0121900 OS=Oryza sativa subsp. japonica GN=Os08g0121900 PE=2 SV=1
c69284_g1	Bsdc1	1.2697	BSD domain-containing protein 1 OS=Mus musculus GN=Bsdc1 PE=2 SV=1
c69107_g3	At3g07680	1.2691	Transmembrane emp24 domain-containing protein p24beta2 OS=Arabidopsis thaliana GN=At3g07680 PE=1 SV=1
c47602_g1	RPL26A	1.2682	60S ribosomal protein L26-1 OS=Arabidopsis thaliana GN=RPL26A PE=2 SV=2
c71662_g6	PRA1E	1.2659	PRA1 family protein E OS=Arabidopsis thaliana GN=PRA1E PE=1 SV=1
c69290_g2	--	1.2651	--
c54697_g2	At2g19810	1.2649	Zinc finger CCCH domain-containing protein 20 OS=Arabidopsis thaliana GN=At2g19810 PE=2 SV=1
c71347_g3	DAGLA	1.2646	Sn1-specific diacylglycerol lipase alpha OS=Homo sapiens GN=DAGLA PE=1 SV=3
c62040_g2	IQD31	1.2643	Protein IQ-DOMAIN 31 OS=Arabidopsis thaliana GN=IQD31 PE=1 SV=1
c66761_g1	--	1.2643	--
c69742_g9	SBT3.3	1.2639	Subtilisin-like protease SBT3.3 OS=Arabidopsis thaliana GN=SBT3.3 PE=2 SV=1
c60108_g2	--	1.2629	--
c56221_g1	--	1.2621	--
c67524_g1	--	1.2599	--
c68509_g3	--	1.2598	--
c32937_g1	RCOM_0699480	1.2596	UPF0392 protein RCOM_0530710 OS=Ricinus communis GN=RCOM_0699480 PE=3 SV=1
c59414_g1	PCMP-H61	1.2576	Pentatricopeptide repeat-containing protein At5g66520 OS=Arabidopsis thaliana GN=PCMP-H61 PE=2 SV=1
c55079_g1	DRT100	1.2568	DNA-damage-repair/toleration protein DRT100 OS=Arabidopsis thaliana GN=DRT100 PE=2 SV=2
c36560_g1	--	1.2557	--
c24028_g1	--	1.2549	--
c57891_g1	At1g80290	1.2486	Glycosyltransferase family protein 64 C3 OS=Arabidopsis thaliana GN=At1g80290 PE=2 SV=1
c67241_g2	AAO	1.2485	L-ascorbate oxidase OS=Cucurbita maxima GN=AAO PE=1 SV=2
c66360_g1	rps6	1.2484	40S ribosomal protein S6 OS=Asparagus officinalis GN=rps6 PE=2 SV=1
c67125_g1	--	1.2466	--
c68072_g1	At1g68410	1.2458	Probable protein phosphatase 2C 15 OS=Arabidopsis thaliana GN=At1g68410 PE=2 SV=1
c53605_g1	Unknownprotein1OS=Helianthusannuus	1.2434	Unknown protein 1 OS=Helianthus annuus PE=1 SV=1
c69408_g1	dym	1.2421	Dymeclin OS=Dictyostelium discoideum GN=dym PE=3 SV=1
c59495_g1	COG8	1.2421	Conserved oligomeric Golgi complex subunit 8 OS=Homo sapiens GN=COG8 PE=1 SV=2
c70418_g2	CHC1	1.2421	Clathrin heavy chain 1 OS=Arabidopsis thaliana GN=CHC1 PE=1 SV=1
c69642_g4	At3g11320	1.2405	Probable sugar phosphate/phosphate translocator At3g11320 OS=Arabidopsis thaliana GN=At3g11320 PE=2 SV=1
c70600_g5	--	1.2404	--
c99857_g1	--	1.2389	--
c63928_g1	--	1.2386	--
c61388_g1	BPM2	1.2382	BTB/POZ and MATH domain-containing protein 2 OS=Arabidopsis thaliana GN=BPM2 PE=1 SV=1
c68578_g2	ALA9	1.2381	Putative phospholipid-transporting ATPase 9 OS=Arabidopsis thaliana GN=ALA9 PE=3 SV=1
c70661_g1	--	1.2379	--
c68731_g2	DGAT1	1.2375	Diacylglycerol O-acyltransferase 1 OS=Arabidopsis thaliana GN=DGAT1 PE=1 SV=2
c41043_g1	--	1.2375	--
c41352_g1	--	1.2352	--
c64267_g5	noc3l	1.233	Nucleolar complex protein 3 homolog OS=Danio rerio GN=noc3l PE=2 SV=1
c68944_g2	At1g65240	1.2328	Aspartic proteinase-like protein 2 OS=Arabidopsis thaliana GN=At1g65240 PE=1 SV=2
c62458_g1	VPS37-1	1.2321	Vacuolar protein-sorting-associated protein 37 homolog 1 OS=Arabidopsis thaliana GN=VPS37-1 PE=1 SV=1
c60147_g1	At1g11780	1.232	Alpha-ketoglutarate-dependent dioxygenase alkB OS=Arabidopsis thaliana GN=At1g11780 PE=2 SV=2
c58692_g1	RH32	1.2267	DEAD-box ATP-dependent RNA helicase 32 OS=Arabidopsis thaliana GN=RH32 PE=2 SV=1
c38519_g1	--	1.2267	--
c60062_g1	Non-specificlipid-transferprotein2OS=Prunusarmeniaca	1.2248	Non-specific lipid-transfer protein 2 OS=Prunus armeniaca PE=1 SV=1
c64682_g1	At5g19025	1.2232	Uncharacterized protein At5g19025 OS=Arabidopsis thaliana GN=At5g19025 PE=2 SV=3
c53739_g1	At1g52360	1.2207	Coatomer subunit beta'-2 OS=Arabidopsis thaliana GN=At1g52360 PE=2 SV=1
c63343_g1	FIM5	1.2201	Fimbrin-5 OS=Arabidopsis thaliana GN=FIM5 PE=1 SV=1
c67651_g1	ZMYM1	1.2187	Zinc finger MYM-type protein 1 OS=Homo sapiens GN=ZMYM1 PE=2 SV=1
c63793_g5	--	1.2183	--
c72022_g6	phg1b	1.2182	Putative phagocytic receptor 1b OS=Dictyostelium discoideum GN=phg1b PE=2 SV=1
c68250_g2	PH1	1.2166	Pleckstrin homology domain-containing protein 1 OS=Arabidopsis thaliana GN=PH1 PE=2 SV=2
c53598_g1	--	1.2159	--
c62228_g2	atxn10	1.2158	Ataxin-10 homolog OS=Dictyostelium discoideum GN=atxn10 PE=3 SV=1
c34924_g1	--	1.2154	--
c123731_g1	--	1.2149	--
c62327_g2	PRS4	1.2126	Ribose-phosphate pyrophosphokinase 4 OS=Spinacia oleracea GN=PRS4 PE=2 SV=1
c71206_g1	ALPHA-ADR	1.2122	AP-2 complex subunit alpha-1 OS=Arabidopsis thaliana GN=ALPHA-ADR PE=1 SV=1
c57846_g1	bbp-1	1.211	Branchpoint-bridging protein OS=Neurospora crassa (strain ATCC 24698 / 74-OR23-1A / CBS 708.71 / DSM 1257 / FGSC 987) GN=bbp-1 PE=3 SV=1
c72136_g1	--	1.2106	--
c67600_g4	WRKY32	1.21	Probable WRKY transcription factor 32 OS=Arabidopsis thaliana GN=WRKY32 PE=2 SV=1
c68562_g5	--	1.21	--
c15586_g1	NSP1	1.2091	Nodulation-signaling pathway 1 protein OS=Medicago truncatula GN=NSP1 PE=1 SV=1
c62392_g1	--	1.209	--
c70665_g4	NPSN11	1.2088	Novel plant SNARE 11 OS=Arabidopsis thaliana GN=NPSN11 PE=1 SV=2
c29838_g1	--	1.2084	--
c50048_g1	MYB4	1.2077	Myb-related protein Myb4 OS=Oryza sativa subsp. japonica GN=MYB4 PE=2 SV=2
c70181_g2	lvsC	1.2077	BEACH domain-containing protein lvsC OS=Dictyostelium discoideum GN=lvsC PE=3 SV=2
c51727_g1	DCAF6	1.2075	DDB1- and CUL4-associated factor 6 OS=Homo sapiens GN=DCAF6 PE=1 SV=1
c64267_g6	--	1.2058	--
c61087_g1	TPLATE	1.2056	Protein TPLATE OS=Arabidopsis thaliana GN=TPLATE PE=1 SV=1
c54996_g1	--	1.2054	--
c38099_g1	PUB4	1.2052	U-box domain-containing protein 4 OS=Arabidopsis thaliana GN=PUB4 PE=1 SV=3
c71092_g1	CPR	1.2049	NADPH--cytochrome P450 reductase OS=Catharanthus roseus GN=CPR PE=2 SV=1
c71625_g3	TRN1	1.2048	Transportin-1 OS=Arabidopsis thaliana GN=TRN1 PE=1 SV=1
c57442_g1	CPN10	1.2043	10 kDa chaperonin OS=Arabidopsis thaliana GN=CPN10 PE=3 SV=1
c20261_g1	L-lactatedehydrogenaseOS=Zeamays	1.2038	L-lactate dehydrogenase OS=Zea mays PE=2 SV=1
c67675_g4	ACA7	1.2032	Putative calcium-transporting ATPase 7, plasma membrane-type OS=Arabidopsis thaliana GN=ACA7 PE=3 SV=2
c65924_g3	--	1.2032	--
c59417_g1	FRI	1.203	Protein FRIGIDA OS=Arabidopsis thaliana GN=FRI PE=1 SV=1
c66058_g2	At3g21360	1.2013	Clavaminate synthase-like protein At3g21360 OS=Arabidopsis thaliana GN=At3g21360 PE=1 SV=1
c68739_g3	TAF2	1.2011	Transcription initiation factor TFIID subunit 2 OS=Arabidopsis thaliana GN=TAF2 PE=2 SV=1
c55784_g1	--	1.2009	--
c27929_g1	--	1.2003	--
c70882_g1	--	1.1998	--
c50232_g2	--	1.1994	--
c59545_g1	ABCE2	1.1992	ABC transporter E family member 2 OS=Arabidopsis thaliana GN=ABCE2 PE=2 SV=1
c62134_g1	--	1.197	--
c61299_g2	EPSIN2	1.1952	Clathrin interactor EPSIN 2 OS=Arabidopsis thaliana GN=EPSIN2 PE=1 SV=1
c41000_g1	--	1.1952	--
c62312_g2	--	1.1942	--
c57912_g1	--	1.1936	--
c32233_g1	ADK-B	1.1934	Adenylate kinase 4 OS=Oryza sativa subsp. japonica GN=ADK-B PE=1 SV=1
c68259_g1	--	1.1927	--
c60014_g2	--	1.1919	--
c70530_g7	COX2	1.1906	Cytochrome c oxidase subunit 2 OS=Arabidopsis thaliana GN=COX2 PE=2 SV=2
c72115_g1	cwc15-a	1.1905	Protein CWC15 homolog A OS=Xenopus laevis GN=cwc15-a PE=2 SV=1
c62169_g5	--	1.19	--
c61819_g1	DGK5	1.1896	Diacylglycerol kinase 5 OS=Arabidopsis thaliana GN=DGK5 PE=2 SV=1
c59852_g2	OST48	1.1894	Dolichyl-diphosphooligosaccharide--protein glycosyltransferase 48 kDa subunit OS=Oryza sativa subsp. japonica GN=OST48 PE=2 SV=1
c54162_g1	At1g26850	1.1887	Probable methyltransferase PMT2 OS=Arabidopsis thaliana GN=At1g26850 PE=2 SV=2
c63125_g1	--	1.1887	--
c40710_g1	--	1.1871	--
c70164_g3	--	1.1864	--
c65665_g2	CIPK12	1.1861	CBL-interacting serine/threonine-protein kinase 12 OS=Arabidopsis thaliana GN=CIPK12 PE=1 SV=1
c61248_g1	NAC072	1.1855	NAC domain-containing protein 72 OS=Arabidopsis thaliana GN=NAC072 PE=2 SV=1
c50515_g1	--	1.1851	--
c63131_g1	TIFY6B	1.1848	Protein TIFY 6B OS=Arabidopsis thaliana GN=TIFY6B PE=1 SV=1
c66747_g10	OST3B	1.1845	Probable dolichyl-diphosphooligosaccharide--protein glycosyltransferase subunit 3B OS=Arabidopsis thaliana GN=OST3B PE=2 SV=1
c56379_g1	APY2	1.1844	Apyrase 2 OS=Arabidopsis thaliana GN=APY2 PE=1 SV=1
c56940_g1	--	1.1841	--
c10336_g1	--	1.184	--
c70453_g2	Rbm28	1.1838	RNA-binding protein 28 OS=Mus musculus GN=Rbm28 PE=1 SV=4
c69408_g2	DYM	1.1838	Dymeclin OS=Gallus gallus GN=DYM PE=2 SV=1
c67827_g2	At2g01810	1.183	PHD finger protein At2g01810 OS=Arabidopsis thaliana GN=At2g01810 PE=3 SV=1
c65897_g1	RKL1	1.1829	Probable inactive receptor kinase At1g48480 OS=Arabidopsis thaliana GN=RKL1 PE=2 SV=1
c69064_g2	GT6	1.1818	UDP-glucose flavonoid 3-O-glucosyltransferase 6 OS=Fragaria ananassa GN=GT6 PE=1 SV=1
c45511_g1	--	1.1811	--
c61134_g4	--	1.1797	--
c99203_g1	SEC1A	1.1794	Protein transport Sec1a OS=Arabidopsis thaliana GN=SEC1A PE=2 SV=3
c70665_g1	RUS6	1.179	Protein root UVB sensitive 6 OS=Arabidopsis thaliana GN=RUS6 PE=2 SV=1
c69678_g1	SEC31B	1.1788	Protein transport protein SEC31 homolog B OS=Arabidopsis thaliana GN=SEC31B PE=1 SV=1
c59962_g1	PCMP-E8	1.1779	Pentatricopeptide repeat-containing protein At5g61800 OS=Arabidopsis thaliana GN=PCMP-E8 PE=2 SV=1
c64426_g2	--	1.1768	--
c67873_g1	Os04g0584300	1.1768	Probable protein phosphatase 2C 43 OS=Oryza sativa subsp. japonica GN=Os04g0584300 PE=3 SV=2
c71410_g5	--	1.1768	--
c50800_g3	--	1.1761	--
c66164_g1	--	1.1749	--
c45071_g2	Nup62	1.1745	Nuclear pore glycoprotein p62 OS=Rattus norvegicus GN=Nup62 PE=1 SV=1
c69731_g1	GFPT2	1.1736	Glutamine--fructose-6-phosphate aminotransferase [isomerizing] 2 OS=Homo sapiens GN=GFPT2 PE=1 SV=3
c61152_g2	--	1.1734	--
c27462_g1	At5g19025	1.171	Uncharacterized protein At5g19025 OS=Arabidopsis thaliana GN=At5g19025 PE=2 SV=3
c69222_g1	CPR30	1.1706	F-box protein CPR30 OS=Arabidopsis thaliana GN=CPR30 PE=1 SV=2
c39886_g1	--	1.1704	--
c60652_g1	CRCK3	1.1696	Calmodulin-binding receptor-like cytoplasmic kinase 3 OS=Arabidopsis thaliana GN=CRCK3 PE=2 SV=1
c54464_g1	ACBP2	1.1694	Acyl-CoA-binding domain-containing protein 2 OS=Arabidopsis thaliana GN=ACBP2 PE=1 SV=1
c71174_g3	--	1.169	--
c64028_g6	--	1.1661	--
c98741_g1	--	1.1656	--
c66683_g5	HAT22	1.1652	Homeobox-leucine zipper protein HAT22 OS=Arabidopsis thaliana GN=HAT22 PE=1 SV=1
c50072_g1	--	1.1647	--
c64096_g1	--	1.1645	--
c58749_g1	Serine/threonine-proteinkinaseSRPKOS=Physarumpolycephalum	1.1643	Serine/threonine-protein kinase SRPK OS=Physarum polycephalum PE=1 SV=1
c61788_g1	smd1	1.1628	Small nuclear ribonucleoprotein Sm D1 OS=Schizosaccharomyces pombe (strain 972 / ATCC 24843) GN=smd1 PE=1 SV=1
c65297_g3	AVPL2	1.1624	Pyrophosphate-energized membrane proton pump 3 OS=Arabidopsis thaliana GN=AVPL2 PE=3 SV=1
c51950_g1	TIFY6A	1.1623	Protein TIFY 6A OS=Arabidopsis thaliana GN=TIFY6A PE=1 SV=1
c65272_g1	HAG2	1.1621	Histone acetyltransferase type B catalytic subunit OS=Arabidopsis thaliana GN=HAG2 PE=2 SV=1
c39651_g1	SKIP14	1.161	F-box protein SKIP14 OS=Arabidopsis thaliana GN=SKIP14 PE=1 SV=1
c31963_g1	--	1.1609	--
c69804_g2	--	1.1609	--
c68847_g1	P4H7	1.1608	Probable prolyl 4-hydroxylase 7 OS=Arabidopsis thaliana GN=P4H7 PE=2 SV=1
c70064_g1	OR23	1.1606	F-box/kelch-repeat protein OR23 OS=Arabidopsis thaliana GN=OR23 PE=2 SV=1
c66102_g5	ESC	1.16	Putative DNA-binding protein ESCAROLA OS=Arabidopsis thaliana GN=ESC PE=2 SV=1
c68107_g5	--	1.1597	--
c56467_g2	--	1.1593	--
c57565_g1	--	1.159	--
c60618_g1	--	1.1582	--
c67298_g1	--	1.1577	--
c32847_g1	--	1.1573	--
c71267_g2	ctdspl2a	1.1567	CTD small phosphatase-like protein 2-A OS=Danio rerio GN=ctdspl2a PE=2 SV=1
c70445_g1	HSP70-16	1.1567	Heat shock 70 kDa protein 16 OS=Arabidopsis thaliana GN=HSP70-16 PE=2 SV=1
c66761_g3	--	1.1567	--
c66506_g9	RPS18A	1.1565	40S ribosomal protein S18 OS=Arabidopsis thaliana GN=RPS18A PE=1 SV=1
c66854_g5	--	1.155	--
c68466_g3	PHF3	1.1544	PHD finger protein 3 OS=Homo sapiens GN=PHF3 PE=1 SV=3
c71711_g1	TM9SF4	1.1543	Transmembrane 9 superfamily member 4 OS=Homo sapiens GN=TM9SF4 PE=1 SV=2
c69337_g1	At4g39756	1.1536	Putative F-box/kelch-repeat protein At4g39756 OS=Arabidopsis thaliana GN=At4g39756 PE=3 SV=1
c58763_g1	PRA1B1	1.1518	PRA1 family protein B1 OS=Arabidopsis thaliana GN=PRA1B1 PE=1 SV=1
c72064_g2	--	1.1506	--
c63545_g1	--	1.1492	--
c70513_g4	UBP16	1.1491	Ubiquitin carboxyl-terminal hydrolase 16 OS=Arabidopsis thaliana GN=UBP16 PE=1 SV=1
c70158_g1	SMG7	1.1485	Protein SMG7 OS=Arabidopsis thaliana GN=SMG7 PE=2 SV=1
c70739_g1	FER	1.1483	Receptor-like protein kinase FERONIA OS=Arabidopsis thaliana GN=FER PE=1 SV=1
c70295_g2	Os05g0155500	1.1472	Importin subunit alpha-1b OS=Oryza sativa subsp. japonica GN=Os05g0155500 PE=1 SV=2
c32894_g1	--	1.1469	--
c70467_g1	At1g10320	1.1468	Zinc finger CCCH domain-containing protein 5 OS=Arabidopsis thaliana GN=At1g10320 PE=2 SV=2
c70355_g4	UBICEP52-7	1.1458	Ubiquitin-60S ribosomal protein L40 OS=Nicotiana sylvestris GN=UBICEP52-7 PE=2 SV=2
c23186_g1	--	1.1453	--
c56212_g1	ELC	1.144	Protein ELC OS=Arabidopsis thaliana GN=ELC PE=1 SV=1
c71419_g1	APUM24	1.1438	Pumilio homolog 24 OS=Arabidopsis thaliana GN=APUM24 PE=2 SV=1
c47560_g1	At4g26680	1.1429	Pentatricopeptide repeat-containing protein At4g26680, mitochondrial OS=Arabidopsis thaliana GN=At4g26680 PE=2 SV=1
c67827_g4	--	1.1428	--
c68806_g4	KDM5B	1.1427	Lysine-specific demethylase 5B OS=Homo sapiens GN=KDM5B PE=1 SV=3
c69852_g3	Os03g0802700	1.1425	DEAD-box ATP-dependent RNA helicase 27 OS=Oryza sativa subsp. japonica GN=Os03g0802700 PE=3 SV=1
c69363_g1	--	1.1424	--
c63820_g1	At1g03370	1.1416	C2 and GRAM domain-containing protein At1g03370 OS=Arabidopsis thaliana GN=At1g03370 PE=2 SV=4
c43278_g1	Os11g0104900	1.1408	Clathrin heavy chain 1 OS=Oryza sativa subsp. japonica GN=Os11g0104900 PE=3 SV=1
c41627_g1	--	1.1401	--
c70306_g1	--	1.1398	--
c68810_g6	--	1.1397	--
c62335_g1	FAM188A	1.1392	Protein FAM188A OS=Bos taurus GN=FAM188A PE=2 SV=1
c60246_g1	HERK1	1.1367	Receptor-like protein kinase HERK 1 OS=Arabidopsis thaliana GN=HERK1 PE=1 SV=1
c67712_g6	WRKY68	1.136	Probable WRKY transcription factor 68 OS=Arabidopsis thaliana GN=WRKY68 PE=2 SV=1
c70778_g1	--	1.136	--
c59511_g1	--	1.135	--
c59957_g1	At5g39865	1.1337	Uncharacterized protein At5g39865 OS=Arabidopsis thaliana GN=At5g39865 PE=2 SV=1
c66614_g1	NFXL2	1.1332	NF-X1-type zinc finger protein NFXL2 OS=Arabidopsis thaliana GN=NFXL2 PE=1 SV=2
c67800_g1	--	1.1323	--
c66913_g2	RECQL4A	1.1311	ATP-dependent DNA helicase Q-like 4A OS=Arabidopsis thaliana GN=RECQL4A PE=2 SV=1
c40582_g1	OST3B	1.131	Probable dolichyl-diphosphooligosaccharide--protein glycosyltransferase subunit 3B OS=Arabidopsis thaliana GN=OST3B PE=2 SV=1
c70465_g1	RPP13L4	1.1309	Disease resistance RPP13-like protein 4 OS=Arabidopsis thaliana GN=RPP13L4 PE=2 SV=2
c61158_g1	--	1.1307	--
c70587_g4	VIP1	1.1303	Transcription factor VIP1 OS=Arabidopsis thaliana GN=VIP1 PE=1 SV=1
c63900_g1	--	1.1278	--
c70607_g3	MTP9	1.1275	Metal tolerance protein 9 OS=Arabidopsis thaliana GN=MTP9 PE=2 SV=2
c67010_g2	UGD2	1.1273	UDP-glucose 6-dehydrogenase 2 OS=Arabidopsis thaliana GN=UGD2 PE=1 SV=1
c63554_g1	--	1.127	--
c69913_g4	--	1.1267	--
c65734_g4	alpha-Man-II	1.1251	Alpha-mannosidase 2 OS=Drosophila melanogaster GN=alpha-Man-II PE=1 SV=2
c43227_g1	--	1.1248	--
c58135_g1	BAG1	1.1243	BAG family molecular chaperone regulator 8, chloroplastic OS=Arabidopsis thaliana GN=BAG1 PE=1 SV=1
c48192_g1	--	1.1242	--
c59637_g1	XRN4	1.1241	5'-3' exoribonuclease 4 OS=Arabidopsis thaliana GN=XRN4 PE=2 SV=1
c60319_g2	INT1	1.1237	Inositol transporter 1 OS=Arabidopsis thaliana GN=INT1 PE=1 SV=1
c69036_g1	--	1.1212	--
c70928_g1	FER	1.121	Receptor-like protein kinase FERONIA OS=Arabidopsis thaliana GN=FER PE=1 SV=1
c63244_g1	TET7	1.12	Tetraspanin-7 OS=Arabidopsis thaliana GN=TET7 PE=2 SV=1
c37657_g1	--	1.12	--
c67014_g5	POL2A	1.1197	DNA polymerase epsilon catalytic subunit A OS=Arabidopsis thaliana GN=POL2A PE=1 SV=1
c66275_g1	PUB4	1.1197	U-box domain-containing protein 4 OS=Arabidopsis thaliana GN=PUB4 PE=1 SV=3
c66681_g7	ABCF4	1.1182	ABC transporter F family member 4 OS=Arabidopsis thaliana GN=ABCF4 PE=2 SV=1
c61321_g6	--	1.1176	--
c56054_g1	Os03g0733400	1.1172	Zinc finger BED domain-containing protein RICESLEEPER 2 OS=Oryza sativa subsp. japonica GN=Os03g0733400 PE=2 SV=1
c66253_g1	CaseinkinaseIOS=Eimeriatenella	1.1171	Casein kinase I OS=Eimeria tenella PE=2 SV=1
c70484_g2	PI4KB1	1.1168	Phosphatidylinositol 4-kinase beta 1 OS=Arabidopsis thaliana GN=PI4KB1 PE=1 SV=1
c68134_g9	--	1.1165	--
c68340_g1	UBP12	1.1147	Ubiquitin carboxyl-terminal hydrolase 12 OS=Arabidopsis thaliana GN=UBP12 PE=1 SV=2
c71389_g5	Os06g0170500	1.1147	Zinc finger CCCH domain-containing protein 40 OS=Oryza sativa subsp. japonica GN=Os06g0170500 PE=2 SV=1
c65228_g2	Fam63a	1.1144	Protein FAM63A OS=Mus musculus GN=Fam63a PE=1 SV=1
c62395_g1	--	1.112	--
c60523_g1	Eukaryotictranslationinitiationfactor4GOS=Triticumaestivum	1.1113	Eukaryotic translation initiation factor 4G OS=Triticum aestivum PE=1 SV=1
c69425_g1	RALFL33	1.1108	Protein RALF-like 33 OS=Arabidopsis thaliana GN=RALFL33 PE=2 SV=1
c57549_g2	--	1.1108	--
c61161_g4	WRKY6	1.1102	WRKY transcription factor 6 OS=Arabidopsis thaliana GN=WRKY6 PE=1 SV=1
c69987_g3	ASIL2	1.1091	Trihelix transcription factor ASIL2 OS=Arabidopsis thaliana GN=ASIL2 PE=2 SV=1
c66546_g1	--	1.1072	--
c61104_g5	eif3g-a	1.1062	Eukaryotic translation initiation factor 3 subunit G-A OS=Xenopus laevis GN=eif3g-a PE=2 SV=1
c62598_g2	RCOM_0699480	1.106	UPF0392 protein RCOM_0530710 OS=Ricinus communis GN=RCOM_0699480 PE=3 SV=1
c66029_g2	KAP1	1.1057	Importin subunit alpha-1 OS=Arabidopsis thaliana GN=KAP1 PE=1 SV=2
c68673_g3	--	1.1056	--
c69631_g2	mdn1	1.1051	Midasin OS=Dictyostelium discoideum GN=mdn1 PE=3 SV=2
c66721_g3	Dimt1	1.105	Probable dimethyladenosine transferase OS=Mus musculus GN=Dimt1 PE=2 SV=1
c67323_g2	--	1.1043	--
c61977_g1	RPS2D	1.1038	40S ribosomal protein S2-4 OS=Arabidopsis thaliana GN=RPS2D PE=2 SV=1
c69522_g4	RH38	1.1037	DEAD-box ATP-dependent RNA helicase 38 OS=Arabidopsis thaliana GN=RH38 PE=1 SV=2
c71334_g3	RCHY1	1.1025	RING finger and CHY zinc finger domain-containing protein 1 OS=Homo sapiens GN=RCHY1 PE=1 SV=1
c65820_g3	PCMP-H70	1.1023	Pentatricopeptide repeat-containing protein At1g71420 OS=Arabidopsis thaliana GN=PCMP-H70 PE=2 SV=1
c65228_g3	MOS1	1.1022	Protein MODIFIER OF SNC1 1 OS=Arabidopsis thaliana GN=MOS1 PE=1 SV=2
c68321_g4	MPK19	1.1011	Mitogen-activated protein kinase 19 OS=Arabidopsis thaliana GN=MPK19 PE=2 SV=2
c64388_g1	--	1.1004	--
c52643_g1	ASIL1	1.1001	Trihelix transcription factor ASIL1 OS=Arabidopsis thaliana GN=ASIL1 PE=1 SV=1
c67100_g3	--	1.1	--
c66989_g4	At4g17486	1.0998	DeSI-like protein At4g17486 OS=Arabidopsis thaliana GN=At4g17486 PE=2 SV=1
c70869_g1	GDPDL2	1.0996	Glycerophosphodiester phosphodiesterase protein kinase domain-containing GDPDL2 OS=Arabidopsis thaliana GN=GDPDL2 PE=1 SV=1
c70984_g4	--	1.098	--
c63167_g3	TIP1-1	1.0979	Probable aquaporin TIP1-1 OS=Oryza sativa subsp. japonica GN=TIP1-1 PE=2 SV=1
c71149_g2	epg-3	1.0967	Ectopic P granules protein 3 OS=Caenorhabditis elegans GN=epg-3 PE=2 SV=2
c60565_g1	SNF4	1.0966	Sucrose nonfermenting 4-like protein OS=Arabidopsis thaliana GN=SNF4 PE=1 SV=1
c64199_g2	SUVR3	1.0963	Histone-lysine N-methyltransferase SUVR3 OS=Arabidopsis thaliana GN=SUVR3 PE=2 SV=3
c63664_g4	At2g13100	1.0962	Putative glycerol-3-phosphate transporter 5 OS=Arabidopsis thaliana GN=At2g13100 PE=2 SV=2
c60544_g1	--	1.0951	--
c69776_g5	PRA1D	1.0944	PRA1 family protein D OS=Arabidopsis thaliana GN=PRA1D PE=1 SV=1
c67533_g1	14-3-3-likeproteinBOS=Nicotianatabacum	1.0938	14-3-3-like protein B OS=Nicotiana tabacum PE=2 SV=1
c55224_g1	OST3B	1.0935	Probable dolichyl-diphosphooligosaccharide--protein glycosyltransferase subunit 3B OS=Arabidopsis thaliana GN=OST3B PE=2 SV=1
c68339_g2	--	1.0935	--
c71013_g4	HEMH	1.0927	Ferrochelatase-2, chloroplastic OS=Cucumis sativus GN=HEMH PE=2 SV=1
c56437_g1	--	1.0908	--
c62979_g1	--	1.0896	--
c71761_g1	chmp5	1.0874	Charged multivesicular body protein 5 OS=Dictyostelium discoideum GN=chmp5 PE=3 SV=1
c66476_g1	--	1.0854	--
c69972_g2	PIP5K1	1.0844	Phosphatidylinositol 4-phosphate 5-kinase 1 OS=Arabidopsis thaliana GN=PIP5K1 PE=1 SV=1
c68726_g3	SYT2	1.0841	Synaptotagmin-2 OS=Arabidopsis thaliana GN=SYT2 PE=2 SV=1
c66443_g1	--	1.0841	--
c61817_g2	CPK21	1.0835	Calcium-dependent protein kinase 21 OS=Arabidopsis thaliana GN=CPK21 PE=1 SV=1
c71096_g4	--	1.0829	--
c71638_g2	ABCC10	1.0812	ABC transporter C family member 10 OS=Arabidopsis thaliana GN=ABCC10 PE=2 SV=2
c62340_g2	RANGAP2	1.0812	RAN GTPase-activating protein 2 OS=Arabidopsis thaliana GN=RANGAP2 PE=1 SV=2
c62132_g1	LPLAT1	1.0804	Lysophospholipid acyltransferase 1 OS=Arabidopsis thaliana GN=LPLAT1 PE=1 SV=1
c47353_g2	--	1.0804	--
c70954_g1	At4g27290	1.0794	G-type lectin S-receptor-like serine/threonine-protein kinase At4g27290 OS=Arabidopsis thaliana GN=At4g27290 PE=3 SV=4
c67057_g4	At5g39250	1.0793	F-box protein At5g39250 OS=Arabidopsis thaliana GN=At5g39250 PE=2 SV=1
c66533_g3	--	1.0785	--
c65957_g1	VIII-2	1.0774	Myosin-2 OS=Arabidopsis thaliana GN=VIII-2 PE=2 SV=1
c9089_g1	--	1.077	--
c65423_g1	PTB	1.0767	Polypyrimidine tract-binding protein homolog 1 OS=Arabidopsis thaliana GN=PTB PE=1 SV=1
c60018_g1	RAP2-10	1.076	Ethylene-responsive transcription factor RAP2-10 OS=Arabidopsis thaliana GN=RAP2-10 PE=2 SV=1
c59052_g2	wdr70	1.0758	WD repeat-containing protein 70 OS=Xenopus tropicalis GN=wdr70 PE=2 SV=1
c53112_g1	--	1.0757	--
c70717_g4	--	1.0743	--
c66622_g4	PPC6-1	1.0728	Probable protein phosphatase 2C 33 OS=Arabidopsis thaliana GN=PPC6-1 PE=1 SV=1
c58647_g1	CK1	1.0728	Probable choline kinase 1 OS=Arabidopsis thaliana GN=CK1 PE=2 SV=1
c60824_g1	--	1.0722	--
c64475_g1	RPL5	1.072	60S ribosomal protein L5 OS=Cucumis sativus GN=RPL5 PE=2 SV=1
c56727_g1	DSPTP1	1.0703	Dual specificity protein phosphatase 1 OS=Arabidopsis thaliana GN=DSPTP1 PE=1 SV=1
c56183_g1	At2g26240	1.0702	UPF0136 membrane protein At2g26240 OS=Arabidopsis thaliana GN=At2g26240 PE=3 SV=1
c63070_g1	tmem214-a	1.0685	Transmembrane protein 214-A OS=Xenopus laevis GN=tmem214-a PE=2 SV=1
c70995_g4	RVE1	1.0682	Protein REVEILLE 1 OS=Arabidopsis thaliana GN=RVE1 PE=2 SV=1
c51004_g1	At3g05500	1.0677	REF/SRPP-like protein At3g05500 OS=Arabidopsis thaliana GN=At3g05500 PE=1 SV=1
c63926_g1	leng8	1.0673	Leukocyte receptor cluster member 8 homolog OS=Xenopus laevis GN=leng8 PE=2 SV=1
c67911_g2	At1g55270	1.067	F-box/kelch-repeat protein At1g55270 OS=Arabidopsis thaliana GN=At1g55270 PE=2 SV=1
c64147_g1	NAC086	1.0666	NAC domain-containing protein 86 OS=Arabidopsis thaliana GN=NAC086 PE=2 SV=1
c65903_g2	GATA25	1.0666	GATA transcription factor 25 OS=Arabidopsis thaliana GN=GATA25 PE=2 SV=2
c69734_g2	PDCD4	1.0664	Programmed cell death protein 4 OS=Homo sapiens GN=PDCD4 PE=1 SV=2
c69056_g9	--	1.0658	--
c70006_g2	PUB33	1.0657	U-box domain-containing protein 33 OS=Arabidopsis thaliana GN=PUB33 PE=2 SV=2
c67979_g3	PDCB3	1.0652	PLASMODESMATA CALLOSE-BINDING PROTEIN 3 OS=Arabidopsis thaliana GN=PDCB3 PE=1 SV=1
c54820_g1	Chd4	1.065	Chromodomain-helicase-DNA-binding protein 4 OS=Mus musculus GN=Chd4 PE=1 SV=1
c21590_g1	UBA2C	1.065	UBP1-associated protein 2C OS=Arabidopsis thaliana GN=UBA2C PE=2 SV=1
c66209_g6	dph3	1.0637	Diphthamide biosynthesis protein 3 OS=Schizosaccharomyces pombe (strain 972 / ATCC 24843) GN=dph3 PE=3 SV=1
c69424_g2	PIP5K4	1.063	Phosphatidylinositol 4-phosphate 5-kinase 4 OS=Arabidopsis thaliana GN=PIP5K4 PE=3 SV=1
c69071_g1	--	1.0629	--
c13194_g1	--	1.0622	--
c61584_g4	CXE16	1.0621	Probable carboxylesterase 16 OS=Arabidopsis thaliana GN=CXE16 PE=2 SV=1
c67109_g1	B3GALT14	1.062	Probable beta-1,3-galactosyltransferase 14 OS=Arabidopsis thaliana GN=B3GALT14 PE=2 SV=1
c69695_g2	At2g33700	1.0618	Probable protein phosphatase 2C 27 OS=Arabidopsis thaliana GN=At2g33700 PE=2 SV=1
c58396_g1	IMMP2L	1.0614	Mitochondrial inner membrane protease subunit 2 OS=Bos taurus GN=IMMP2L PE=2 SV=1
c60744_g2	SKIP15	1.0608	SKP1-interacting partner 15 OS=Arabidopsis thaliana GN=SKIP15 PE=1 SV=1
c67022_g5	DPB	1.0602	Transcription factor-like protein DPB OS=Arabidopsis thaliana GN=DPB PE=1 SV=1
c9875_g1	--	1.06	--
c69205_g3	AAE3	1.0588	Oxalate--CoA ligase OS=Arabidopsis thaliana GN=AAE3 PE=1 SV=1
c12561_g1	--	1.0587	--
c62496_g4	CSLD3	1.0583	Cellulose synthase-like protein D3 OS=Arabidopsis thaliana GN=CSLD3 PE=1 SV=1
c58381_g2	--	1.0567	--
c68816_g2	ergic3	1.0561	Probable endoplasmic reticulum-Golgi intermediate compartment protein 3 OS=Dictyostelium discoideum GN=ergic3 PE=3 SV=1
c57267_g1	MED35C	1.0559	Pre-mRNA-processing protein 40C OS=Arabidopsis thaliana GN=MED35C PE=1 SV=1
c68315_g5	--	1.0557	--
c52580_g1	SRP	1.0546	Stress-related protein OS=Vitis riparia GN=SRP PE=2 SV=1
c60601_g1	Os10g0467600	1.0546	Eukaryotic translation initiation factor isoform 4E-2 OS=Oryza sativa subsp. japonica GN=Os10g0467600 PE=2 SV=2
c60511_g1	--	1.0532	--
c68410_g3	AKN	1.0516	Adenylyl-sulfate kinase, chloroplastic OS=Catharanthus roseus GN=AKN PE=2 SV=1
c58422_g3	CALML3	1.0514	Calmodulin-like protein 3 OS=Homo sapiens GN=CALML3 PE=1 SV=2
c47244_g1	DnaJ-1	1.05	DnaJ protein homolog 1 OS=Drosophila melanogaster GN=DnaJ-1 PE=1 SV=3
c65911_g1	grwd1	1.0497	Glutamate-rich WD repeat-containing protein 1 OS=Dictyostelium discoideum GN=grwd1 PE=3 SV=1
c66091_g3	--	1.0496	--
c64074_g1	--	1.0494	--
c66717_g1	--	1.0491	--
c55803_g1	FBL23	1.0489	Putative F-box/LRR-repeat protein 23 OS=Arabidopsis thaliana GN=FBL23 PE=3 SV=1
c64522_g4	--	1.0488	--
c66519_g1	ACA2	1.0482	Calcium-transporting ATPase 2, plasma membrane-type OS=Arabidopsis thaliana GN=ACA2 PE=1 SV=1
c68299_g2	rbm8a	1.0472	RNA-binding protein 8A OS=Danio rerio GN=rbm8a PE=2 SV=1
c56160_g2	At4g18375	1.0467	KH domain-containing protein At4g18375 OS=Arabidopsis thaliana GN=At4g18375 PE=2 SV=1
c55340_g2	WRKY2	1.0464	Probable WRKY transcription factor 2 OS=Arabidopsis thaliana GN=WRKY2 PE=2 SV=1
c124428_g1	--	1.0461	--
c111847_g1	--	1.0454	--
c67834_g2	FH1	1.0439	Formin-like protein 1 OS=Arabidopsis thaliana GN=FH1 PE=1 SV=1
c65060_g1	XAF1	1.0435	XIAP-associated factor 1 OS=Homo sapiens GN=XAF1 PE=1 SV=1
c62003_g2	--	1.0432	--
c70747_g1	DAO	1.0428	2-oxoglutarate-dependent dioxygenase DAO OS=Oryza sativa subsp. japonica GN=DAO PE=2 SV=2
c70602_g3	CBSX1	1.0427	CBS domain-containing protein CBSX1, chloroplastic OS=Arabidopsis thaliana GN=CBSX1 PE=1 SV=2
c62473_g1	--	1.0422	--
c62537_g1	DPP8	1.0419	Dipeptidyl peptidase 8 OS=Homo sapiens GN=DPP8 PE=1 SV=1
c51489_g1	UBA2C	1.0417	UBP1-associated protein 2C OS=Arabidopsis thaliana GN=UBA2C PE=2 SV=1
c59579_g1	Os05g0117600	1.0409	E3 UFM1-protein ligase 1 homolog OS=Oryza sativa subsp. japonica GN=Os05g0117600 PE=3 SV=1
c69623_g3	NPHP3	1.0406	Nephrocystin-3 OS=Homo sapiens GN=NPHP3 PE=1 SV=1
c27600_g1	bbp	1.0403	Branchpoint-bridging protein OS=Neosartorya fumigata (strain ATCC MYA-4609 / Af293 / CBS 101355 / FGSC A1100) GN=bbp PE=3 SV=1
c66905_g1	dnaJ	1.0402	Chaperone protein DnaJ OS=Thermosynechococcus elongatus (strain BP-1) GN=dnaJ PE=3 SV=2
c71066_g1	SOV	1.0401	DIS3-like exonuclease 2 OS=Arabidopsis thaliana GN=SOV PE=1 SV=1
c66506_g4	RPS18A	1.0397	40S ribosomal protein S18 OS=Arabidopsis thaliana GN=RPS18A PE=1 SV=1
c68173_g3	CERK1	1.0393	Chitin elicitor receptor kinase 1 OS=Arabidopsis thaliana GN=CERK1 PE=1 SV=1
c64147_g2	--	1.0389	--
c66304_g5	ASIL2	1.0383	Trihelix transcription factor ASIL2 OS=Arabidopsis thaliana GN=ASIL2 PE=2 SV=1
c103908_g1	PYL8	1.0379	Abscisic acid receptor PYL8 OS=Arabidopsis thaliana GN=PYL8 PE=1 SV=1
c61173_g1	WNK11	1.0379	Probable serine/threonine-protein kinase WNK11 OS=Arabidopsis thaliana GN=WNK11 PE=2 SV=1
c66933_g1	--	1.0367	--
c57551_g3	SPL1	1.036	Squamosa promoter-binding-like protein 1 OS=Arabidopsis thaliana GN=SPL1 PE=1 SV=2
c51223_g1	BSL2	1.0355	Serine/threonine-protein phosphatase BSL2 homolog OS=Oryza sativa subsp. japonica GN=BSL2 PE=2 SV=2
c19150_g1	--	1.0354	--
c70567_g1	UBP12	1.0345	Ubiquitin carboxyl-terminal hydrolase 12 OS=Arabidopsis thaliana GN=UBP12 PE=1 SV=2
c71982_g3	EPSIN2	1.0324	Clathrin interactor EPSIN 2 OS=Arabidopsis thaliana GN=EPSIN2 PE=1 SV=1
c62398_g1	PABPN1L	1.0324	Embryonic polyadenylate-binding protein 2 OS=Homo sapiens GN=PABPN1L PE=2 SV=1
c67216_g3	SNX2A	1.0314	Sorting nexin 2A OS=Arabidopsis thaliana GN=SNX2A PE=1 SV=1
c59656_g4	--	1.0286	--
c69138_g1	TOM6	1.0278	Mitochondrial import receptor subunit TOM6 homolog OS=Arabidopsis thaliana GN=TOM6 PE=1 SV=1
c62934_g2	SRP14	1.0272	Signal recognition particle 14 kDa protein OS=Arabidopsis thaliana GN=SRP14 PE=2 SV=2
c69707_g1	BCCP1	1.0267	Biotin carboxyl carrier protein of acetyl-CoA carboxylase 1, chloroplastic OS=Arabidopsis thaliana GN=BCCP1 PE=1 SV=2
c127736_g1	--	1.0251	--
c63099_g2	VPS28-2	1.024	Vacuolar protein sorting-associated protein 28 homolog 2 OS=Arabidopsis thaliana GN=VPS28-2 PE=1 SV=2
c62502_g1	ibtk	1.0238	Inhibitor of Bruton tyrosine kinase OS=Xenopus laevis GN=ibtk PE=2 SV=1
c71145_g3	PUB44	1.0236	U-box domain-containing protein 44 OS=Arabidopsis thaliana GN=PUB44 PE=1 SV=1
c66162_g1	--	1.0236	--
c71989_g3	--	1.0236	--
c49034_g1	--	1.0234	--
c8959_g1	At4g30220	1.0221	Probable small nuclear ribonucleoprotein F OS=Arabidopsis thaliana GN=At4g30220 PE=2 SV=1
c60294_g1	At3g53970	1.0214	Probable proteasome inhibitor OS=Arabidopsis thaliana GN=At3g53970 PE=1 SV=1
c68729_g3	At1g09580	1.021	Transmembrane emp24 domain-containing protein p24delta3 OS=Arabidopsis thaliana GN=At1g09580 PE=1 SV=1
c65161_g1	RID3	1.0207	Protein ROOT INITIATION DEFECTIVE 3 OS=Arabidopsis thaliana GN=RID3 PE=1 SV=1
c68195_g3	YDA	1.02	Mitogen-activated protein kinase kinase kinase YODA OS=Arabidopsis thaliana GN=YDA PE=1 SV=1
c68663_g8	PAB2	1.0195	Polyadenylate-binding protein 2 OS=Arabidopsis thaliana GN=PAB2 PE=1 SV=1
c71007_g1	SRO5	1.019	Probable inactive poly [ADP-ribose] polymerase SRO5 OS=Arabidopsis thaliana GN=SRO5 PE=1 SV=1
c70947_g1	CTR1	1.0174	Serine/threonine-protein kinase CTR1 OS=Arabidopsis thaliana GN=CTR1 PE=1 SV=1
c67781_g2	UGT85A24	1.0164	7-deoxyloganetin glucosyltransferase OS=Gardenia jasminoides GN=UGT85A24 PE=1 SV=1
c71924_g3	TET8	1.0153	Tetraspanin-8 OS=Arabidopsis thaliana GN=TET8 PE=2 SV=1
c71777_g3	V-typeprotonATPase16kDaproteolipidsubunitOS=Vignaradiatavar.radiata	1.0151	V-type proton ATPase 16 kDa proteolipid subunit OS=Vigna radiata var. radiata PE=2 SV=1
c64102_g3	Mgat3	1.015	Beta-1,4-mannosyl-glycoprotein 4-beta-N-acetylglucosaminyltransferase OS=Rattus norvegicus GN=Mgat3 PE=1 SV=2
c69191_g2	VLN4	1.0147	Villin-4 OS=Arabidopsis thaliana GN=VLN4 PE=1 SV=1
c70511_g5	WEB1	1.0134	Protein WEAK CHLOROPLAST MOVEMENT UNDER BLUE LIGHT 1 OS=Arabidopsis thaliana GN=WEB1 PE=1 SV=1
c19407_g1	--	1.0132	--
c68280_g1	CHR4	1.012	Protein CHROMATIN REMODELING 4 OS=Arabidopsis thaliana GN=CHR4 PE=2 SV=1
c67889_g3	ERGIC3	1.0116	Endoplasmic reticulum-Golgi intermediate compartment protein 3 OS=Bos taurus GN=ERGIC3 PE=2 SV=1
c23235_g1	BSL3	1.0114	Serine/threonine-protein phosphatase BSL3 OS=Arabidopsis thaliana GN=BSL3 PE=1 SV=2
c67725_g1	DNAJB1	1.0109	DnaJ homolog subfamily B member 1 OS=Bos taurus GN=DNAJB1 PE=2 SV=3
c35712_g1	PKL	1.0109	CHD3-type chromatin-remodeling factor PICKLE OS=Arabidopsis thaliana GN=PKL PE=1 SV=1
c67870_g2	Snx13	1.0095	Sorting nexin-13 OS=Mus musculus GN=Snx13 PE=2 SV=1
c68406_g6	--	1.008	--
c65801_g1	PUB1	1.0075	Probable ubiquitin conjugation factor E4 OS=Arabidopsis thaliana GN=PUB1 PE=2 SV=1
c68240_g8	BHLH130	1.007	Transcription factor bHLH130 OS=Arabidopsis thaliana GN=BHLH130 PE=1 SV=1
c70660_g1	--	1.0068	--
c36272_g1	--	1.0062	--
c71333_g1	At1g77360	1.0059	Pentatricopeptide repeat-containing protein At1g77360, mitochondrial OS=Arabidopsis thaliana GN=At1g77360 PE=2 SV=2
c63910_g1	trapcc10-1	1.0051	Trafficking protein particle complex subunit 10 OS=Dictyostelium discoideum GN=trapcc10-1 PE=3 SV=1
c69071_g2	CCAR1	1.0045	Cell division cycle and apoptosis regulator protein 1 OS=Homo sapiens GN=CCAR1 PE=1 SV=2
c70485_g1	AGD6	1.0031	Probable ADP-ribosylation factor GTPase-activating protein AGD6 OS=Arabidopsis thaliana GN=AGD6 PE=1 SV=1
c69769_g5	At4g26100	1.0027	Casein kinase I isoform delta-like OS=Arabidopsis thaliana GN=At4g26100 PE=2 SV=2
c49896_g1	Paxbp1	1.0008	PAX3- and PAX7-binding protein 1 OS=Mus musculus GN=Paxbp1 PE=1 SV=3
c64261_g1	At4g15410	1.0006	UBA and UBX domain-containing protein At4g15410 OS=Arabidopsis thaliana GN=At4g15410 PE=1 SV=1
c58838_g5	SPCC1672.07	1.0003	U3 small nucleolar RNA-associated protein 21 homolog OS=Schizosaccharomyces pombe (strain 972 / ATCC 24843) GN=SPCC1672.07 PE=3 SV=1
c67787_g3	--	1.0003	--
c66053_g1	THO2	1.0003	THO complex subunit 2 OS=Arabidopsis thaliana GN=THO2 PE=1 SV=1
c53529_g1	asd	1.0001	Aspartate-semialdehyde dehydrogenase OS=Prochlorococcus marinus (strain SARG / CCMP1375 / SS120) GN=asd PE=3 SV=2
c48610_g2	NLE1	0.99975	Notchless protein homolog OS=Arabidopsis thaliana GN=NLE1 PE=2 SV=1
c70006_g3	PUB33	0.99844	U-box domain-containing protein 33 OS=Arabidopsis thaliana GN=PUB33 PE=2 SV=2
c61621_g1	SKIP4	0.9973	F-box/kelch-repeat protein SKIP4 OS=Arabidopsis thaliana GN=SKIP4 PE=1 SV=1
c67362_g3	TBL16	0.99644	Protein trichome birefringence-like 16 OS=Arabidopsis thaliana GN=TBL16 PE=2 SV=1
c66091_g4	DDB_G0272282	0.99563	Probable serine/threonine-protein kinase DDB_G0272282 OS=Dictyostelium discoideum GN=DDB_G0272282 PE=3 SV=1
c67810_g2	--	0.99559	--
c68326_g2	FRL4A	0.99446	FRIGIDA-like protein 4a OS=Arabidopsis thaliana GN=FRL4A PE=2 SV=1
c58915_g1	PIGT	0.99359	GPI transamidase component PIG-T OS=Homo sapiens GN=PIGT PE=1 SV=1
c67973_g2	TCX5	0.9935	Protein tesmin/TSO1-like CXC 5 OS=Arabidopsis thaliana GN=TCX5 PE=1 SV=1
c69913_g6	--	0.99304	--
c50410_g1	rplW	0.99268	50S ribosomal protein L23 OS=Methylococcus capsulatus (strain ATCC 33009 / NCIMB 11132 / Bath) GN=rplW PE=3 SV=1
c69341_g1	RNP1	0.99142	Heterogeneous nuclear ribonucleoprotein 1 OS=Arabidopsis thaliana GN=RNP1 PE=1 SV=1
c70673_g1	SNL4	0.9909	Paired amphipathic helix protein Sin3-like 4 OS=Arabidopsis thaliana GN=SNL4 PE=3 SV=3
c68621_g3	PEPKR2	0.99019	Serine/threonine-protein kinase PEPKR2 OS=Arabidopsis thaliana GN=PEPKR2 PE=2 SV=1
c64549_g1	TPS6	0.99001	Alpha,alpha-trehalose-phosphate synthase [UDP-forming] 6 OS=Arabidopsis thaliana GN=TPS6 PE=1 SV=2
c68990_g1	At1g11820	0.98904	Glucan endo-1,3-beta-glucosidase 1 OS=Arabidopsis thaliana GN=At1g11820 PE=1 SV=3
c61507_g1	--	0.9883	--
c62814_g2	papA	0.98829	Poly(A) polymerase OS=Dictyostelium discoideum GN=papA PE=3 SV=1
c64281_g6	AP17	0.98739	AP-2 complex subunit sigma OS=Arabidopsis thaliana GN=AP17 PE=2 SV=1
c64592_g8	--	0.98648	--
c69122_g4	XRCC3	0.98608	DNA repair protein XRCC3 homolog OS=Arabidopsis thaliana GN=XRCC3 PE=1 SV=1
c58993_g3	VPS54	0.98602	Vacuolar protein sorting-associated protein 54, chloroplastic OS=Arabidopsis thaliana GN=VPS54 PE=1 SV=1
c67360_g1	Eif2s3x	0.98522	Eukaryotic translation initiation factor 2 subunit 3, X-linked OS=Mus musculus GN=Eif2s3x PE=1 SV=2
c63753_g1	RPS25	0.98507	40S ribosomal protein S25 OS=Solanum lycopersicum GN=RPS25 PE=3 SV=1
c70971_g2	smek1	0.9841	Serine/threonine-protein phosphatase 4 regulatory subunit 3 OS=Xenopus laevis GN=smek1 PE=2 SV=1
c69709_g1	IDE	0.98369	Insulin-degrading enzyme OS=Homo sapiens GN=IDE PE=1 SV=4
c61227_g1	--	0.98319	--
c66933_g2	--	0.98313	--
c23528_g1	--	0.98231	--
c64831_g2	PAF2	0.98166	Proteasome subunit alpha type-1-B OS=Arabidopsis thaliana GN=PAF2 PE=1 SV=2
c48036_g2	--	0.98155	--
c63642_g1	VPS45	0.98141	Vacuolar protein sorting-associated protein 45 homolog OS=Arabidopsis thaliana GN=VPS45 PE=1 SV=2
c50045_g1	SYT2	0.98117	Synaptotagmin-2 OS=Arabidopsis thaliana GN=SYT2 PE=2 SV=1
c58373_g1	--	0.98083	--
c64107_g1	ycf19	0.98051	Uncharacterized protein ycf19 OS=Guillardia theta GN=ycf19 PE=3 SV=1
c69983_g1	NPF1.2	0.97993	Protein NRT1/ PTR FAMILY 1.2 OS=Arabidopsis thaliana GN=NPF1.2 PE=1 SV=1
c70001_g3	MNS4	0.97704	Probable alpha-mannosidase I MNS4 OS=Arabidopsis thaliana GN=MNS4 PE=2 SV=1
c57036_g1	PHB3	0.97678	Prohibitin-3, mitochondrial OS=Arabidopsis thaliana GN=PHB3 PE=1 SV=1
c68591_g9	RPS28	0.97616	40S ribosomal protein S28 OS=Zea mays GN=RPS28 PE=3 SV=1
c39486_g1	At3g03920	0.97511	Putative H/ACA ribonucleoprotein complex subunit 1-like protein 1 OS=Arabidopsis thaliana GN=At3g03920 PE=2 SV=1
c123943_g1	SAP4	0.97431	Zinc finger A20 and AN1 domain-containing stress-associated protein 4 OS=Arabidopsis thaliana GN=SAP4 PE=1 SV=1
c39093_g1	--	0.97286	--
c57499_g1	--	0.97253	--
c62290_g1	adck4	0.97229	AarF domain-containing protein kinase 4 OS=Danio rerio GN=adck4 PE=3 SV=2
c71331_g2	SEN1	0.97169	Helicase SEN1 OS=Saccharomyces cerevisiae (strain ATCC 204508 / S288c) GN=SEN1 PE=1 SV=2
c65440_g2	RPL37A	0.97157	60S ribosomal protein L37-1 OS=Arabidopsis thaliana GN=RPL37A PE=3 SV=1
c64573_g1	--	0.97101	--
c58975_g1	PFK3	0.96993	ATP-dependent 6-phosphofructokinase 3 OS=Arabidopsis thaliana GN=PFK3 PE=1 SV=1
c65719_g1	serinc	0.9693	Probable serine incorporator OS=Nematostella vectensis GN=serinc PE=3 SV=1
c69448_g1	Cirh1a	0.96857	Cirhin OS=Mus musculus GN=Cirh1a PE=2 SV=3
c61876_g1	GC2	0.96803	Golgin candidate 2 OS=Arabidopsis thaliana GN=GC2 PE=1 SV=1
c62330_g2	At5g41330	0.96622	BTB/POZ domain-containing protein At5g41330 OS=Arabidopsis thaliana GN=At5g41330 PE=2 SV=1
c68829_g2	LUG	0.96613	Transcriptional corepressor LEUNIG OS=Arabidopsis thaliana GN=LUG PE=1 SV=2
c69996_g4	NSF	0.96504	Vesicle-fusing ATPase OS=Arabidopsis thaliana GN=NSF PE=2 SV=2
c68737_g4	RPL37C	0.96472	60S ribosomal protein L37-3 OS=Arabidopsis thaliana GN=RPL37C PE=3 SV=1
c57178_g1	--	0.96389	--
c70418_g4	CHC1	0.96341	Clathrin heavy chain 1 OS=Arabidopsis thaliana GN=CHC1 PE=1 SV=1
c71955_g2	CTDSP1	0.96228	Carboxy-terminal domain RNA polymerase II polypeptide A small phosphatase 1 OS=Homo sapiens GN=CTDSP1 PE=1 SV=1
c38693_g1	At1g50460	0.96194	Hexokinase-3 OS=Arabidopsis thaliana GN=At1g50460 PE=1 SV=1
c70435_g2	CAD	0.9614	Probable mannitol dehydrogenase OS=Fragaria ananassa GN=CAD PE=1 SV=1
c72075_g5	SART1	0.96096	U4/U6.U5 tri-snRNP-associated protein 1 OS=Homo sapiens GN=SART1 PE=1 SV=1
c67319_g2	--	0.9606	--
c63432_g1	Brap	0.95963	BRCA1-associated protein OS=Mus musculus GN=Brap PE=2 SV=1
c62604_g1	MPK9	0.9592	Mitogen-activated protein kinase 9 OS=Arabidopsis thaliana GN=MPK9 PE=2 SV=2
c68588_g2	--	0.95896	--
c137166_g1	At5g43190	0.95864	F-box/kelch-repeat protein At5g43190 OS=Arabidopsis thaliana GN=At5g43190 PE=2 SV=1
c71502_g6	At4g22990	0.95855	SPX domain-containing membrane protein At4g22990 OS=Arabidopsis thaliana GN=At4g22990 PE=2 SV=2
c46106_g1	--	0.95848	--
c69668_g1	MBD5	0.95843	Methyl-CpG-binding domain-containing protein 5 OS=Arabidopsis thaliana GN=MBD5 PE=1 SV=1
c67485_g5	abhd17c	0.95788	Alpha/beta hydrolase domain-containing protein 17C OS=Danio rerio GN=abhd17c PE=2 SV=1
c63253_g1	Tgs1	0.95722	Trimethylguanosine synthase OS=Rattus norvegicus GN=Tgs1 PE=1 SV=1
c66397_g1	AQR	0.95691	Intron-binding protein aquarius OS=Homo sapiens GN=AQR PE=1 SV=4
c66331_g3	Os07g0688000	0.95632	Manganese-dependent ADP-ribose/CDP-alcohol diphosphatase OS=Oryza sativa subsp. japonica GN=Os07g0688000 PE=2 SV=1
c68206_g7	RH7	0.95558	DEAD-box ATP-dependent RNA helicase 7 OS=Spinacia oleracea GN=RH7 PE=2 SV=1
c71865_g1	MSL10	0.95538	Mechanosensitive ion channel protein 10 OS=Arabidopsis thaliana GN=MSL10 PE=1 SV=1
c67726_g1	MPK20	0.95368	Mitogen-activated protein kinase 20 OS=Arabidopsis thaliana GN=MPK20 PE=1 SV=2
c62662_g1	--	0.95331	--
c71199_g2	Eukaryotictranslationinitiationfactorisoform4G-1OS=Triticumaestivum	0.95286	Eukaryotic translation initiation factor isoform 4G-1 OS=Triticum aestivum PE=1 SV=2
c61436_g3	DI19-4	0.95001	Protein DEHYDRATION-INDUCED 19 homolog 4 OS=Arabidopsis thaliana GN=DI19-4 PE=1 SV=1
c69380_g5	COX15	0.95001	Cytochrome c oxidase assembly protein COX15 OS=Arabidopsis thaliana GN=COX15 PE=2 SV=1
c71644_g2	--	0.94965	--
c64980_g2	TIMELESS	0.9488	Protein timeless homolog OS=Homo sapiens GN=TIMELESS PE=1 SV=2
c38396_g1	RBP1	0.94699	RNA-binding protein 1 OS=Arabidopsis thaliana GN=RBP1 PE=2 SV=1
c66007_g1	ARA12	0.94693	Subtilisin-like protease OS=Arabidopsis thaliana GN=ARA12 PE=1 SV=1
c65228_g1	MOS1	0.94379	Protein MODIFIER OF SNC1 1 OS=Arabidopsis thaliana GN=MOS1 PE=1 SV=2
c67157_g2	At1g11050	0.94275	Probable receptor-like protein kinase At1g11050 OS=Arabidopsis thaliana GN=At1g11050 PE=2 SV=1
c61086_g1	MED36B	0.94183	Probable mediator of RNA polymerase II transcription subunit 36b OS=Arabidopsis thaliana GN=MED36B PE=1 SV=1
c66313_g2	--	0.9413	--
c62777_g1	BHLH121	0.94125	Transcription factor bHLH121 OS=Arabidopsis thaliana GN=BHLH121 PE=2 SV=1
c61161_g2	eng2	0.94078	Putative endo-1,3(4)-beta-glucanase 2 OS=Schizosaccharomyces pombe (strain 972 / ATCC 24843) GN=eng2 PE=3 SV=1
c58517_g1	GATL9	0.94069	Probable galacturonosyltransferase-like 9 OS=Arabidopsis thaliana GN=GATL9 PE=2 SV=1
c62035_g2	RPL30	0.93951	60S ribosomal protein L30 OS=Euphorbia esula GN=RPL30 PE=3 SV=1
c60607_g8	--	0.93919	--
c72000_g1	YLS9	0.93909	Protein YLS9 OS=Arabidopsis thaliana GN=YLS9 PE=2 SV=1
c71026_g1	CALS12	0.93893	Callose synthase 12 OS=Arabidopsis thaliana GN=CALS12 PE=2 SV=1
c61068_g2	--	0.93833	--
c68146_g1	UBA1C	0.93802	UBP1-associated proteins 1C OS=Arabidopsis thaliana GN=UBA1C PE=3 SV=2
c71955_g3	ufd1	0.93761	Ubiquitin fusion degradation protein 1 homolog OS=Dictyostelium discoideum GN=ufd1 PE=3 SV=1
c71329_g5	--	0.93699	--
c71552_g3	PFK7	0.9364	ATP-dependent 6-phosphofructokinase 7 OS=Arabidopsis thaliana GN=PFK7 PE=1 SV=1
c71441_g1	SPBC800.10c	0.93534	Uncharacterized calcium-binding protein C800.10c OS=Schizosaccharomyces pombe (strain 972 / ATCC 24843) GN=SPBC800.10c PE=3 SV=1
c67574_g2	DELTA-ADR	0.93501	AP-3 complex subunit delta OS=Arabidopsis thaliana GN=DELTA-ADR PE=1 SV=1
c58258_g1	ERD2A	0.93443	ER lumen protein-retaining receptor A OS=Arabidopsis thaliana GN=ERD2A PE=2 SV=1
c59452_g1	GFS10	0.93435	CSC1-like protein At4g35870 OS=Arabidopsis thaliana GN=GFS10 PE=2 SV=1
c66332_g4	AMC1	0.93407	Metacaspase-1 OS=Arabidopsis thaliana GN=AMC1 PE=1 SV=1
c57570_g1	yipf6	0.9338	Protein YIPF6 homolog OS=Dictyostelium discoideum GN=yipf6 PE=3 SV=2
c72038_g1	--	0.9328	--
c66524_g2	ATL64	0.93231	RING-H2 finger protein ATL64 OS=Arabidopsis thaliana GN=ATL64 PE=2 SV=1
c68504_g10	CRCK3	0.93043	Calmodulin-binding receptor-like cytoplasmic kinase 3 OS=Arabidopsis thaliana GN=CRCK3 PE=2 SV=1
c66638_g1	At3g01820	0.93033	Probable adenylate kinase 7, mitochondrial OS=Arabidopsis thaliana GN=At3g01820 PE=2 SV=1
c63654_g2	TOM3	0.93007	Tobamovirus multiplication protein 3 OS=Arabidopsis thaliana GN=TOM3 PE=1 SV=2
c61441_g3	--	0.93	--
c64181_g1	--	0.92953	--
c67058_g4	Tsr1	0.92899	Pre-rRNA-processing protein TSR1 homolog OS=Mus musculus GN=Tsr1 PE=2 SV=1
c59211_g1	rpa49	0.92807	DNA-directed RNA polymerase I subunit rpa49 OS=Schizosaccharomyces pombe (strain 972 / ATCC 24843) GN=rpa49 PE=2 SV=1
c62620_g1	VTA1	0.92659	Vacuolar protein sorting-associated protein VTA1 homolog OS=Pongo abelii GN=VTA1 PE=2 SV=1
c52734_g1	--	0.92646	--
c68172_g1	ELM1	0.92431	Mitochondrial fission protein ELM1 OS=Arabidopsis thaliana GN=ELM1 PE=1 SV=1
c70249_g4	DEK1	0.91994	Calpain-type cysteine protease DEK1 OS=Arabidopsis thaliana GN=DEK1 PE=1 SV=1
c70961_g4	EXPA1	0.91967	Expansin-A1 OS=Arabidopsis thaliana GN=EXPA1 PE=2 SV=1
c65192_g2	ERDJ2A	0.9196	DnaJ protein ERDJ2A OS=Arabidopsis thaliana GN=ERDJ2A PE=1 SV=1
c56910_g1	BPC6	0.9196	Protein BASIC PENTACYSTEINE6 OS=Arabidopsis thaliana GN=BPC6 PE=1 SV=1
c68318_g3	RPS26C	0.9195	40S ribosomal protein S26-3 OS=Arabidopsis thaliana GN=RPS26C PE=2 SV=1
c69320_g1	At4g08350	0.91932	Putative transcription elongation factor SPT5 homolog 1 OS=Arabidopsis thaliana GN=At4g08350 PE=1 SV=2
c69773_g4	CALS10	0.91763	Callose synthase 10 OS=Arabidopsis thaliana GN=CALS10 PE=2 SV=5
c60471_g3	RPS10C	0.9174	40S ribosomal protein S10-3 OS=Arabidopsis thaliana GN=RPS10C PE=2 SV=2
c71106_g1	CMTA3	0.91737	Calmodulin-binding transcription activator 3 OS=Arabidopsis thaliana GN=CMTA3 PE=1 SV=1
c65024_g1	--	0.91621	--
c62492_g2	FT1	0.9162	Galactoside 2-alpha-L-fucosyltransferase OS=Pisum sativum GN=FT1 PE=2 SV=1
c63681_g1	GG1	0.91591	Guanine nucleotide-binding protein subunit gamma 1 OS=Arabidopsis thaliana GN=GG1 PE=1 SV=1
c61963_g1	NRAMP3	0.91583	Metal transporter Nramp3 OS=Arabidopsis thaliana GN=NRAMP3 PE=2 SV=2
c56802_g1	At1g67340	0.91558	F-box protein At1g67340 OS=Arabidopsis thaliana GN=At1g67340 PE=1 SV=1
c59023_g1	SEN2	0.91492	tRNA-splicing endonuclease subunit Sen2-2 OS=Arabidopsis thaliana GN=SEN2 PE=2 SV=1
c71483_g3	At1g04910	0.91481	Uncharacterized protein At1g04910 OS=Arabidopsis thaliana GN=At1g04910 PE=2 SV=1
c67956_g3	At4g26450	0.9133	Uncharacterized protein At4g26450 OS=Arabidopsis thaliana GN=At4g26450 PE=4 SV=1
c58959_g2	Ptges2	0.91225	Prostaglandin E synthase 2 OS=Mus musculus GN=Ptges2 PE=1 SV=3
c70322_g7	--	0.91179	--
c57818_g1	TCEA2	0.91175	Transcription elongation factor A protein 2 OS=Homo sapiens GN=TCEA2 PE=1 SV=1
c67954_g1	COG2	0.90943	Conserved oligomeric Golgi complex subunit 2 OS=Homo sapiens GN=COG2 PE=1 SV=1
c53591_g1	EMC1	0.909	ER membrane protein complex subunit 1 OS=Gallus gallus GN=EMC1 PE=2 SV=1
c61991_g1	--	0.90882	--
c49753_g1	HSFA4A	0.90878	Heat stress transcription factor A-4a OS=Arabidopsis thaliana GN=HSFA4A PE=2 SV=1
c72013_g1	Mgat3	0.90815	Beta-1,4-mannosyl-glycoprotein 4-beta-N-acetylglucosaminyltransferase OS=Rattus norvegicus GN=Mgat3 PE=1 SV=2
c69810_g9	--	0.90655	--
c66917_g1	RPL3	0.90537	60S ribosomal protein L3 OS=Oryza sativa subsp. japonica GN=RPL3 PE=2 SV=2
[truncated: 1,545 more rows]
