# Supplementary material for: Global Transcriptional Analysis Reveals the Complex Relationship between Tea Quality, Leaf Senescence and the Responses to Cold-Drought Combined Stress in Camellia sinensis
Source: Front Plant Sci. 2016 Dec 9;7:1858. doi: 10.3389/fpls.2016.01858 (PMC5145883; doi:10.3389/fpls.2016.01858)
Supplement: Supplementary Table 7 — KEGG pathway classification of CD-unique DEGs. [file Table7.XLSX]

## Sheet: Sheet1
Supplementary Table 7. KEGG pathway classification of CD-unique DEGs.
KEGG Pathway	Unigene id
Metabolism	[c70491_g1, c54240_g1, c42955_g1, c113362_g1, c55313_g1, c58087_g2, c58975_g1, c68038_g7, c67423_g1, c64352_g5, c71432_g3, c54314_g1, c45001_g1, c67549_g2, c68965_g11, c69707_g1, c71896_g1, c124415_g1, c62165_g3, c64810_g2, c51626_g1, c61590_g1, c68084_g2, c67280_g4, c65035_g4, c48021_g1, c68209_g5, c66184_g3, c65734_g4, c66269_g2, c72013_g1, c69462_g1, c69449_g1, c65769_g2, c66601_g1, c54871_g1,…
Genetic Information Processing	[c60193_g1, c65583_g4, c70164_g1, c68299_g5, c67202_g1, c65371_g4, c69341_g1, c71186_g3, c56037_g1, c58975_g1, c61687_g1, c64475_g1, c68663_g1, c50410_g1, c70158_g1, c58795_g2, c67219_g2, c64687_g1, c65431_g1, c65242_g2, c46694_g1, c60282_g1, c71432_g3, c55133_g1, c58548_g5, c65832_g3, c68737_g4, c67549_g2, c66506_g4, c38273_g1, c40582_g1, c70438_g1, c61086_g1, c66797_g1, c68663_g8, c62035_g2, c7…
Translation	[c60193_g1, c66360_g1, c58904_g1, c65583_g4, c68299_g5, c7700_g1, c69341_g1, c66056_g4, c71186_g3, c56037_g1, c64475_g1, c68663_g1, c59637_g1, c50410_g1, c71199_g2, c66302_g3, c70158_g1, c58795_g2, c64687_g1, c65431_g1, c62326_g4, c65242_g2, c60523_g1, c60282_g1, c58548_g5, c39486_g1, c68737_g4, c66506_g4, c38273_g1, c71636_g6, c61086_g1, c68663_g8, c62035_g2, c66703_g1, c66053_g1, c65440_g2, c65…
Folding, sorting and degradation	[c66747_g10, c70164_g1, c59454_g1, c65371_g4, c65369_g3, c66893_g5, c71167_g4, c58975_g1, c70778_g3, c68663_g1, c59637_g1, c65733_g4, c65192_g2, c71432_g3, c55133_g1, c41413_g1, c56472_g2, c67549_g2, c40582_g1, c64831_g2, c66797_g1, c68663_g8, c70295_g4, c66703_g1, c67119_g1, c39369_g1, c43269_g1, c3217_g1, c55224_g1, c60136_g1, c59852_g2, c69678_g2, c69678_g1, c67330_g5, c65801_g1, c64261_g1, c6…
Carbohydrate metabolism	[c66685_g2, c70877_g6, c70873_g2, c55313_g1, c53319_g1, c68786_g2, c71407_g1, c67353_g3, c49213_g1, c67504_g3, c72091_g1, c67229_g2, c58975_g1, c101826_g1, c41323_g1, c38693_g1, c110381_g1, c1790_g1, c64549_g1, c53466_g1, c70546_g5, c64182_g1, c68946_g2, c52089_g1, c72054_g4, c20261_g1, c39866_g1, c69707_g1, c71896_g1, c62165_g3, c61590_g1, c65035_g4, c71534_g2, c48021_g1, c68209_g5, c69424_g2, c…
Cellular Processes	[c71761_g1, c70418_g4, c70789_g2, c60686_g2, c42955_g1, c70418_g2, c67065_g3, c50384_g2, c61299_g2, c48046_g1, c98741_g1, c65733_g4, c71088_g1, c70546_g5, c62683_g2, c68890_g6, c70485_g1, c59023_g2, c68038_g7, c63642_g1, c57291_g2, c27647_g1, c64281_g6, c62458_g1, c63535_g2, c62620_g1, c63099_g2, c26199_g1, c71896_g1, c65037_g1, c62297_g1, c64770_g1, c53807_g1, c39369_g1, c71982_g3, c53660_g1, c6…
Transport and catabolism	[c71761_g1, c70418_g4, c70789_g2, c60686_g2, c42955_g1, c70418_g2, c67065_g3, c50384_g2, c61299_g2, c48046_g1, c98741_g1, c65733_g4, c71088_g1, c70546_g5, c62683_g2, c68890_g6, c70485_g1, c59023_g2, c68038_g7, c63642_g1, c57291_g2, c27647_g1, c64281_g6, c62458_g1, c63535_g2, c62620_g1, c63099_g2, c26199_g1, c71896_g1, c65037_g1, c62297_g1, c64770_g1, c53807_g1, c39369_g1, c71982_g3, c53660_g1, c6…
Overview	[c66685_g2, c70873_g2, c69406_g3, c68786_g2, c67353_g3, c49213_g1, c72091_g1, c71297_g1, c55107_g2, c58975_g1, c41323_g1, c117761_g1, c38693_g1, c55735_g1, c67127_g1, c60320_g1, c59023_g2, c64182_g1, c64352_g5, c55896_g1, c68552_g1, c52089_g1, c69356_g1, c72054_g4, c39866_g1, c69707_g1, c71896_g1, c62165_g3, c57711_g1, c61590_g1, c24790_g1, c71552_g3, c53529_g1, c68209_g5, c53660_g1, c60971_g5, c…
Amino acid metabolism	[c69731_g1, c69406_g3, c70980_g2, c67353_g3, c68847_g1, c58087_g2, c72091_g1, c71297_g1, c55107_g2, c69899_g1, c55735_g1, c67127_g1, c61067_g1, c66799_g2, c53466_g1, c70546_g5, c68946_g2, c68552_g1, c69356_g1, c56994_g1, c72004_g2, c20261_g1, c65750_g3, c42658_g1, c68378_g1, c54665_g1, c57711_g1, c68378_g2, c61590_g1, c68084_g2, c58938_g4, c44600_g2, c44600_g1, c53529_g1, c60971_g5, c69884_g8, c6…
Energy metabolism	[c66851_g1, c66685_g2, c54240_g1, c69351_g1, c70873_g2, c69380_g5, c67737_g5, c68786_g2, c49213_g1, c64903_g3, c41323_g1, c117761_g1, c63877_g1, c68038_g7, c64352_g5, c41398_g1, c52089_g1, c68873_g3, c45001_g1, c72054_g4, c39866_g1, c59323_g1, c68410_g3, c67568_g4, c51626_g1, c24790_g1, c70996_g1, c66460_g1, c56036_g1, c146113_g1, c29749_g1, c68209_g5, c71777_g3, c60289_g1, c38278_g1, c63148_g2, …
Lipid metabolism	[c69517_g1, c42955_g1, c113362_g1, c66331_g3, c67353_g3, c48317_g1, c60320_g1, c71088_g1, c70546_g5, c68890_g6, c59023_g2, c55896_g1, c54314_g1, c69707_g1, c61819_g1, c124415_g1, c62165_g3, c64810_g2, c62132_g1, c44600_g2, c68731_g2, c65647_g2, c44600_g1, c58959_g2, c70129_g1, c53660_g1, c64139_g1, c55029_g3, c69884_g8, c60843_g3, c58647_g1, c68241_g2, c69449_g1, c68740_g2]
04141 Protein processing in endoplasmic reticulum	[c64261_g1, c66747_g10, c70164_g1, c65369_g3, c71646_g1, c66893_g5, c71167_g4, c70001_g3, c58095_g2, c71514_g3, c65733_g4, c62683_g2, c57519_g1, c65192_g2, c71432_g3, c63535_g2, c41413_g1, c37087_g1, c64728_g5, c67549_g2, c63603_g5, c40582_g1, c66797_g1, c70295_g4, c66703_g1, c58846_g1, c39369_g1, c43269_g1, c55224_g1, c59852_g2, c69678_g2, c69678_g1, c67330_g5, c65801_g1]
03013 RNA transport	[c66828_g4, c45071_g2, c58081_g1, c58904_g1, c68299_g5, c64181_g1, c66056_g4, c71186_g3, c60601_g1, c68663_g1, c71199_g2, c58795_g2, c65431_g1, c60523_g1, c58548_g5, c67360_g1, c68663_g8, c57807_g3, c66703_g1, c45389_g1, c66986_g2, c66053_g1, c70455_g3, c63253_g1, c62340_g2, c61104_g5, c57807_g1, c68299_g2, c70725_g1, c64074_g1]
04626 Plant-pathogen interaction	[c39493_g1, c52502_g2, c59102_g2, c68847_g2, c68173_g3, c45381_g1, c1983_g1, c65437_g1, c71912_g3, c58422_g3, c46214_g1, c70634_g2, c64728_g5, c124415_g1, c61817_g2, c65647_g2, c67069_g1, c67726_g1, c61511_g2, c64190_g2, c70113_g9, c70129_g1, c61106_g1, c50048_g1, c37455_g1, c60711_g2, c57705_g2, c42216_g1, c64481_g1, c62604_g1]
Organismal Systems	[c39493_g1, c52502_g2, c59102_g2, c68847_g2, c68173_g3, c45381_g1, c1983_g1, c65437_g1, c71912_g3, c58422_g3, c46214_g1, c70634_g2, c64728_g5, c124415_g1, c61817_g2, c65647_g2, c67069_g1, c67726_g1, c61511_g2, c64190_g2, c70113_g9, c70129_g1, c61106_g1, c50048_g1, c37455_g1, c60711_g2, c57705_g2, c42216_g1, c64481_g1, c62604_g1]
Environmental adaptation	[c39493_g1, c52502_g2, c59102_g2, c68847_g2, c68173_g3, c45381_g1, c1983_g1, c65437_g1, c71912_g3, c58422_g3, c46214_g1, c70634_g2, c64728_g5, c124415_g1, c61817_g2, c65647_g2, c67069_g1, c67726_g1, c61511_g2, c64190_g2, c70113_g9, c70129_g1, c61106_g1, c50048_g1, c37455_g1, c60711_g2, c57705_g2, c42216_g1, c64481_g1, c62604_g1]
03010 Ribosome	[c60193_g1, c66360_g1, c65583_g4, c61977_g1, c63753_g1, c7700_g1, c66465_g1, c54605_g1, c64475_g1, c50410_g1, c66302_g3, c62326_g4, c65242_g2, c70355_g4, c68737_g4, c66506_g4, c60847_g1, c60471_g3, c54940_g1, c62035_g2, c65440_g2, c65387_g2, c66506_g9, c68318_g3, c67583_g2, c66917_g1, c68591_g9, c47602_g1, c57514_g1]
Transcription	[c71740_g5, c61788_g1, c68299_g5, c64181_g1, c57267_g1, c61687_g1, c67219_g2, c65431_g1, c63535_g2, c92364_g1, c51489_g1, c68739_g3, c70438_g1, c72075_g5, c71221_g1, c72115_g1, c12054_g1, c69669_g3, c66053_g1, c65148_g3, c39369_g1, c70455_g3, c66397_g1, c21590_g1, c69684_g3, c70027_g3, c71389_g5, c68299_g2, c8959_g1]
Environmental Information Processing	[c103908_g1, c61140_g1, c113362_g1, c55313_g1, c25109_g1, c63822_g1, c64102_g3, c71692_g5, c26631_g1, c51950_g1, c67364_g1, c58422_g3, c29713_g1, c61819_g1, c62297_g1, c52396_g1, c63248_g2, c60236_g2, c4859_g1, c87212_g1, c71638_g2, c62807_g1, c69424_g2, c52812_g2, c72013_g1, c70484_g2, c69449_g1, c41378_g1, c67797_g2]
Signal transduction	[c103908_g1, c61140_g1, c113362_g1, c55313_g1, c25109_g1, c63822_g1, c64102_g3, c71692_g5, c26631_g1, c51950_g1, c67364_g1, c58422_g3, c29713_g1, c61819_g1, c62297_g1, c52396_g1, c63248_g2, c60236_g2, c4859_g1, c87212_g1, c62807_g1, c69424_g2, c52812_g2, c72013_g1, c70484_g2, c69449_g1, c41378_g1]
01200 Carbon metabolism	[c66685_g2, c70873_g2, c68786_g2, c67353_g3, c49213_g1, c72091_g1, c58975_g1, c41323_g1, c117761_g1, c38693_g1, c55735_g1, c64182_g1, c64352_g5, c52089_g1, c72054_g4, c39866_g1, c69707_g1, c71896_g1, c62165_g3, c61590_g1, c24790_g1, c71552_g3, c68209_g5, c69829_g1, c69462_g1, c38278_g1, c63148_g2]
Replication and repair	[c67202_g1, c69714_g2, c56668_g2, c69905_g1, c68360_g1, c71925_g2, c68996_g1, c70380_g1, c69238_g4, c69122_g4, c72064_g1, c67073_g1, c66398_g2, c46694_g1, c67014_g5, c65832_g3, c65452_g4, c65148_g3, c46594_g1, c52797_g1, c54357_g1, c47600_g1, c62151_g1, c139092_g1, c65661_g7, c58983_g2, c68945_g3]
04144 Endocytosis	[c71761_g1, c70418_g4, c70789_g2, c42955_g1, c70418_g2, c50384_g2, c61299_g2, c98741_g1, c71088_g1, c68890_g6, c70485_g1, c63642_g1, c57291_g2, c27647_g1, c64281_g6, c62458_g1, c63535_g2, c62620_g1, c63099_g2, c53807_g1, c39369_g1, c71982_g3, c69424_g2, c71206_g1, c43278_g1, c59617_g1]
03040 Spliceosome	[c71740_g5, c61788_g1, c68299_g5, c64181_g1, c57267_g1, c61687_g1, c67219_g2, c65431_g1, c63535_g2, c92364_g1, c51489_g1, c70438_g1, c72075_g5, c71221_g1, c72115_g1, c12054_g1, c69669_g3, c66053_g1, c39369_g1, c70455_g3, c66397_g1, c21590_g1, c71389_g5, c68299_g2, c8959_g1]
Glycan biosynthesis and metabolism	[c70491_g1, c71573_g4, c67549_g2, c66747_g10, c40582_g1, c65945_g1, c71646_g1, c64102_g3, c48321_g1, c58915_g1, c68724_g2, c55224_g1, c62959_g1, c60302_g1, c65734_g4, c65081_g1, c71514_g3, c66269_g2, c59852_g2, c72013_g1, c68241_g2, c41378_g1, c71432_g3]
04120 Ubiquitin mediated proteolysis	[c67011_g2, c68293_g2, c63603_g5, c65477_g7, c59564_g3, c59454_g1, c70295_g4, c67119_g1, c66893_g5, c68996_g1, c58846_g1, c43269_g1, c24637_g1, c3217_g1, c60136_g1, c68937_g6, c64543_g2, c49574_g1, c48368_g1, c65801_g1, c55133_g1, c41413_g1]
01230 Biosynthesis of amino acids	[c72054_g4, c70873_g2, c69406_g3, c68786_g2, c57711_g1, c61590_g1, c49213_g1, c24790_g1, c71552_g3, c55107_g2, c58975_g1, c53529_g1, c55735_g1, c67127_g1, c60971_g5, c69829_g1, c69462_g1, c68552_g1, c60971_g7, c52089_g1, c69356_g1]
04075 Plant hormone signal transduction	[c29713_g1, c103908_g1, c61140_g1, c52396_g1, c63248_g2, c25109_g1, c63822_g1, c64102_g3, c60236_g2, c71692_g5, c26631_g1, c4859_g1, c87212_g1, c62807_g1, c52812_g2, c72013_g1, c51950_g1, c67364_g1, c41378_g1]
00010 Glycolysis / Gluconeogenesis	[c72054_g4, c20261_g1, c73459_g1, c53319_g1, c68786_g2, c49213_g1, c24790_g1, c71552_g3, c52782_g1, c44600_g2, c58975_g1, c44600_g1, c41323_g1, c38693_g1, c55735_g1, c69884_g8, c60843_g3, c38278_g1, c52089_g1]
03030 DNA replication	[c65832_g3, c65452_g4, c67202_g1, c56668_g2, c69905_g1, c71925_g2, c70380_g1, c69238_g4, c52797_g1, c54357_g1, c67073_g1, c47600_g1, c62151_g1, c65661_g7, c58983_g2, c46694_g1, c68945_g3, c67014_g5]
Metabolism of other amino acids	[c11856_g1, c70980_g2, c61590_g1, c72091_g1, c55054_g1, c68209_g5, c64417_g2, c69829_g1, c69884_g8, c66799_g2, c123749_g1, c62586_g1, c65000_g3, c69462_g1, c66904_g4, c64182_g1, c65769_g2, c66601_g1]
Nucleotide metabolism	[c64774_g1, c68410_g3, c66638_g1, c63602_g1, c68658_g5, c66331_g3, c55054_g1, c59506_g1, c69684_g3, c41373_g1, c56379_g1, c58983_g2, c32233_g1, c70726_g1, c67014_g5, c119257_g1]
00510 N-Glycan biosynthesis	[c71573_g4, c67549_g2, c66747_g10, c40582_g1, c71646_g1, c64102_g3, c55224_g1, c62959_g1, c60302_g1, c65734_g4, c65081_g1, c71514_g3, c59852_g2, c72013_g1, c41378_g1, c71432_g3]
03015 mRNA surveillance pathway	[c68299_g5, c64181_g1, c62814_g2, c68663_g8, c69341_g1, c66056_g4, c66986_g2, c70230_g1, c70455_g3, c68663_g1, c70158_g1, c38396_g1, c68299_g2, c65431_g1, c60282_g1]
Metabolism of cofactors and vitamins	[c71765_g6, c71928_g2, c69351_g1, c71765_g2, c69380_g5, c71765_g3, c61590_g1, c71013_g4, c67262_g1, c69232_g4, c66184_g3, c64687_g1, c67423_g1, c56953_g2, c66341_g4]
Metabolism of terpenoids and polyketides	[c68164_g4, c68965_g11, c69707_g1, c70873_g2, c67353_g3, c67280_g4, c67000_g3, c43386_g1, c44382_g1, c69884_g8, c19947_g1, c71802_g1, c60152_g2, c9214_g1, c24481_g1]
Biosynthesis of other secondary metabolites	[c60936_g2, c56526_g1, c29608_g1, c71297_g1, c55107_g2, c38693_g1, c53529_g1, c67127_g1, c56373_g1, c44382_g1, c61067_g1, c70435_g2, c53475_g1, c71802_g1, c66601_g1]
00190 Oxidative phosphorylation	[c66851_g1, c54240_g1, c69351_g1, c69380_g5, c67737_g5, c56036_g1, c146113_g1, c29749_g1, c63877_g1, c71777_g3, c60289_g1, c68038_g7, c68873_g3, c45001_g1]
03008 Ribosome biogenesis in eukaryotes	[c39486_g1, c38273_g1, c65104_g4, c61086_g1, c57207_g1, c69669_g3, c71186_g3, c56037_g1, c67228_g1, c58450_g1, c59637_g1, c70834_g3, c64686_g1, c58838_g5]
00230 Purine metabolism	[c64774_g1, c68410_g3, c66638_g1, c63602_g1, c66331_g3, c55054_g1, c59506_g1, c69684_g3, c56379_g1, c58983_g2, c32233_g1, c70726_g1, c67014_g5, c119257_g1]
00520 Amino sugar and nucleotide sugar metabolism	[c67010_g2, c69731_g1, c70877_g6, c64288_g2, c67504_g3, c65035_g4, c67229_g2, c101826_g1, c67521_g1, c59745_g2, c38693_g1, c59745_g1, c110381_g1, c67155_g2]
00710 Carbon fixation in photosynthetic organisms	[c72054_g4, c66685_g2, c39866_g1, c70873_g2, c68786_g2, c49213_g1, c24790_g1, c41323_g1, c117761_g1, c38278_g1, c64352_g5, c63148_g2, c52089_g1]
00500 Starch and sucrose metabolism	[c67010_g2, c64288_g2, c71407_g1, c67229_g2, c101826_g1, c71534_g2, c48021_g1, c38693_g1, c110381_g1, c64549_g1, c68420_g2, c66622_g3, c62069_g1]
00051 Fructose and mannose metabolism	[c72054_g4, c38693_g1, c70877_g6, c55029_g3, c62165_g3, c49213_g1, c24790_g1, c71552_g3, c65035_g4, c52089_g1, c58975_g1, c67521_g1]
04146 Peroxisome	[c53660_g1, c69829_g1, c71896_g1, c60686_g2, c65037_g1, c70546_g5, c67065_g3, c64770_g1, c69462_g1, c59023_g2, c68740_g2]
00480 Glutathione metabolism	[c55054_g1, c64417_g2, c69829_g1, c11856_g1, c123749_g1, c62586_g1, c65000_g3, c69462_g1, c66904_g4, c64182_g1, c65769_g2]
00270 Cysteine and methionine metabolism	[c53529_g1, c20261_g1, c60971_g5, c42658_g1, c68378_g1, c54665_g1, c68378_g2, c58938_g4, c60971_g7, c55107_g2]
00564 Glycerophospholipid metabolism	[c61819_g1, c69517_g1, c42955_g1, c113362_g1, c71088_g1, c66331_g3, c68890_g6, c58647_g1, c62132_g1, c69449_g1]
00240 Pyrimidine metabolism	[c55054_g1, c69684_g3, c41373_g1, c56379_g1, c63602_g1, c68658_g5, c58983_g2, c67014_g5, c119257_g1]
00330 Arginine and proline metabolism	[c72004_g2, c69884_g8, c66799_g2, c42658_g1, c68847_g1, c58087_g2, c58938_g4, c55107_g2, c56994_g1]
00561 Glycerolipid metabolism	[c70129_g1, c64139_g1, c55029_g3, c61819_g1, c69884_g8, c62165_g3, c62132_g1, c69449_g1, c68731_g2]
00620 Pyruvate metabolism	[c41323_g1, c66685_g2, c20261_g1, c39866_g1, c69707_g1, c69884_g8, c67353_g3, c38278_g1, c63148_g2]
04070 Phosphatidylinositol signaling system	[c61819_g1, c62297_g1, c113362_g1, c69424_g2, c55313_g1, c70484_g2, c69449_g1, c58422_g3]
00071 Fatty acid degradation	[c53660_g1, c69884_g8, c60843_g3, c67353_g3, c59023_g2, c68740_g2, c44600_g2, c44600_g1]
01212 Fatty acid metabolism	[c53660_g1, c69707_g1, c60320_g1, c67353_g3, c59023_g2, c55896_g1, c68740_g2]
00030 Pentose phosphate pathway	[c70873_g2, c49213_g1, c64182_g1, c64136_g5, c71552_g3, c52089_g1, c58975_g1]
03060 Protein export	[c62934_g2, c65371_g4, c66797_g1, c58396_g1, c65192_g2, c56472_g2, c62603_g1]
03050 Proteasome	[c70778_g3, c62354_g5, c65494_g1, c64831_g2, c65494_g2, c46106_g1, c60294_g1]
03018 RNA degradation	[c68663_g1, c59637_g1, c68663_g8, c71552_g3, c66986_g2, c58975_g1]
01210 2-Oxocarboxylic acid metabolism	[c53529_g1, c69829_g1, c69462_g1, c66601_g1, c71297_g1, c55107_g2]
00040 Pentose and glucuronate interconversions	[c67010_g2, c55029_g3, c1790_g1, c69884_g8, c71407_g1, c101826_g1]
04145 Phagosome	[c65733_g4, c71777_g3, c62297_g1, c62683_g2, c68038_g7, c59617_g1]
00562 Inositol phosphate metabolism	[c72054_g4, c62297_g1, c69424_g2, c55313_g1, c70484_g2, c24790_g1]
00940 Phenylpropanoid biosynthesis	[c56373_g1, c61067_g1, c56526_g1, c70435_g2, c53475_g1, c29608_g1]
00910 Nitrogen metabolism	[c68209_g5, c70996_g1, c64903_g3, c66460_g1, c54871_g1]
00020 Citrate cycle (TCA cycle)	[c41323_g1, c69829_g1, c40083_g1, c69462_g1, c38278_g1]
00280 Valine, leucine and isoleucine degradation	[c69884_g8, c70546_g5, c67353_g3, c68946_g2, c72091_g1]
00640 Propanoate metabolism	[c20261_g1, c69707_g1, c67353_g3, c68946_g2, c72091_g1]
00052 Galactose metabolism	[c71534_g2, c38693_g1, c55029_g3, c71552_g3, c58975_g1]
00061 Fatty acid biosynthesis	[c53660_g1, c69707_g1, c64810_g2, c59023_g2, c55896_g1]
00260 Glycine, serine and threonine metabolism	[c53529_g1, c55735_g1, c61590_g1, c68552_g1, c69356_g1]
00350 Tyrosine metabolism	[c60843_g3, c44600_g2, c55107_g2, c44600_g1]
00650 Butanoate metabolism	[c70980_g2, c53466_g1, c70546_g5, c67353_g3]
00630 Glyoxylate and dicarboxylate metabolism	[c68209_g5, c71896_g1, c61590_g1, c67353_g3]
03420 Nucleotide excision repair	[c62151_g1, c68996_g1, c65148_g3, c67014_g5]
00860 Porphyrin and chlorophyll metabolism	[c69351_g1, c69380_g5, c64687_g1, c71013_g4]
00380 Tryptophan metabolism	[c69899_g1, c69884_g8, c67353_g3, c71297_g1]
03430 Mismatch repair	[c72064_g1, c62151_g1, c139092_g1, c68360_g1]
00970 Aminoacyl-tRNA biosynthesis	[c68940_g1, c71636_g6, c64687_g1, c69283_g1]
04140 Regulation of autophagy	[c26199_g1, c62297_g1, c70809_g1, c48046_g1]
00900 Terpenoid backbone biosynthesis	[c68164_g4, c67353_g3, c60152_g2, c9214_g1]
00053 Ascorbate and aldarate metabolism	[c67010_g2, c69884_g8, c123749_g1, c101826_g1]
00410 beta-Alanine metabolism	[c69884_g8, c70980_g2, c66799_g2, c72091_g1]
00908 Zeatin biosynthesis	[c68965_g11, c44382_g1, c71802_g1, c24481_g1]
00460 Cyanoamino acid metabolism	[c68209_g5, c62586_g1, c61590_g1, c66601_g1]
00400 Phenylalanine, tyrosine and tryptophan biosynthesis	[c69406_g3, c57711_g1, c69356_g1, c55107_g2]
00565 Ether lipid metabolism	[c42955_g1, c71088_g1, c68890_g6, c62132_g1]
00250 Alanine, aspartate and glutamate metabolism	[c69731_g1, c70980_g2, c55107_g2]
Endocrine and metabolic diseases	[c67726_g1, c55313_g1, c62604_g1]
03410 Base excision repair	[c66398_g2, c67014_g5, c46594_g1]
00360 Phenylalanine metabolism	[c61067_g1, c53466_g1, c55107_g2]
04933 AGE-RAGE signaling pathway in diabetic complications	[c67726_g1, c55313_g1, c62604_g1]
03022 Basal transcription factors	[c68739_g3, c70027_g3, c65148_g3]
00062 Fatty acid elongation	[c60320_g1, c124415_g1, c65647_g2]
Human Diseases	[c67726_g1, c55313_g1, c62604_g1]
00740 Riboflavin metabolism	[c71765_g6, c71765_g2, c71765_g3]
00511 Other glycan degradation	[c65945_g1, c68241_g2, c48321_g1]
00310 Lysine degradation	[c69884_g8, c65750_g3, c67353_g3]
00920 Sulfur metabolism	[c59323_g1, c68410_g3, c51626_g1]
00592 alpha-Linolenic acid metabolism	[c48317_g1, c68740_g2]
00944 Flavone and flavonol biosynthesis	[c44382_g1, c71802_g1]
00790 Folate biosynthesis	[c56953_g2, c67262_g1]
00531 Glycosaminoglycan degradation	[c68724_g2, c66269_g2]
04130 SNARE interactions in vesicular transport	[c62546_g3, c67707_g1]
00340 Histidine metabolism	[c69884_g8, c68084_g2]
00770 Pantothenate and CoA biosynthesis	[c71928_g2, c67423_g1]
00945 Stilbenoid, diarylheptanoid and gingerol biosynthesis	[c61067_g1, c29608_g1]
03440 Homologous recombination	[c69714_g2, c69122_g4]
00960 Tropane, piperidine and pyridine alkaloid biosynthesis	[c60936_g2, c55107_g2]
00195 Photosynthesis	[c67568_g4, c41398_g1]
00261 Monobactam biosynthesis	[c53529_g1, c67127_g1]
00300 Lysine biosynthesis	[c53529_g1, c67127_g1]
00430 Taurine and hypotaurine metabolism	[c70980_g2, c62586_g1]
02010 ABC transporters	[c71638_g2, c67797_g2]
Membrane transport	[c71638_g2, c67797_g2]
00941 Flavonoid biosynthesis	[c61067_g1, c29608_g1]
00906 Carotenoid biosynthesis	[c67280_g4, c67000_g3]
00072 Synthesis and degradation of ketone bodies	[c70546_g5, c67353_g3]
00563 Glycosylphosphatidylinositol(GPI)-anchor biosynthesis	[c70491_g1, c58915_g1]
00966 Glucosinolate biosynthesis	[c66601_g1, c71297_g1]
00902 Monoterpenoid biosynthesis	[c19947_g1]
00524 Butirosin and neomycin biosynthesis	[c38693_g1]
00903 Limonene and pinene degradation	[c69884_g8]
00591 Linoleic acid metabolism	[c48317_g1]
00750 Vitamin B6 metabolism	[c69232_g4]
01051 Biosynthesis of ansamycins	[c70873_g2]
00950 Isoquinoline alkaloid biosynthesis	[c55107_g2]
01040 Biosynthesis of unsaturated fatty acids	[c68740_g2]
00909 Sesquiterpenoid and triterpenoid biosynthesis	[c60152_g2]
03020 RNA polymerase	[c69684_g3]
00590 Arachidonic acid metabolism	[c58959_g2]
00670 One carbon pool by folate	[c61590_g1]
00100 Steroid biosynthesis	[c54314_g1]
00760 Nicotinate and nicotinamide metabolism	[c66184_g3]
00253 Tetracycline biosynthesis	[c69707_g1]
00600 Sphingolipid metabolism	[c68241_g2]
00780 Biotin metabolism	[c66341_g4]
00904 Diterpenoid biosynthesis	[c43386_g1]
00220 Arginine biosynthesis	[c55107_g2]
