# Supplementary material for: Global Transcriptional Analysis Reveals the Complex Relationship between Tea Quality, Leaf Senescence and the Responses to Cold-Drought Combined Stress in Camellia sinensis
Source: Front Plant Sci. 2016 Dec 9;7:1858. doi: 10.3389/fpls.2016.01858 (PMC5145883; doi:10.3389/fpls.2016.01858)
Supplement: Supplementary Table 8 — List of DEGs involved in ROS production, starch and sucrose metabolism. [file Table8.XLSX]

## Sheet: ROS production
Supplementary Table 8. List of DEGs involved in ROS production, starch and sucrose metabolism.
Genes involved in ROS production
Unigene id	gene symbol	CTvsCK_fold change	DTvsCK_fold change	CDvsCK_fold change	gene description
c69544_g1	RBOHA	0	2.4347	1.4142	Respiratory burst oxidase homolog protein A OS=Solanum tuberosum GN=RBOHA PE=1 SV=1
c69544_g2	RBOHF	0	2.3325	1.2131	Respiratory burst oxidase homolog protein F OS=Arabidopsis thaliana GN=RBOHF PE=1 SV=1
c68642_g5	RBOHA	0	2.248	0	Respiratory burst oxidase homolog protein A OS=Solanum tuberosum GN=RBOHA PE=1 SV=1
c66452_g2	RBOHC	0	3.449	0	Respiratory burst oxidase homolog protein C OS=Solanum tuberosum GN=RBOHC PE=1 SV=2
c66452_g1	RBOHC	0	3.3113	0	Respiratory burst oxidase homolog protein C OS=Solanum tuberosum GN=RBOHC PE=1 SV=2
c60082_g2	GLO1	1.2461	3.7843	1.1512	Peroxisomal (S)-2-hydroxy-acid oxidase OS=Spinacia oleracea PE=1 SV=1
c69123_g2	GLO5	0	2.1256	0	Peroxisomal (S)-2-hydroxy-acid oxidase OS=Spinacia oleracea PE=1 SV=1
c53930_g1	GLO5	0	-1.7397	-1.9255	Peroxisomal (S)-2-hydroxy-acid oxidase GLO5 OS=Arabidopsis thaliana GN=GLO5 PE=1 SV=1
c71896_g1	GLO4	0	0	-1.1494	Peroxisomal (S)-2-hydroxy-acid oxidase GLO4 OS=Arabidopsis thaliana GN=GLO4 PE=2 SV=1
c59904_g2	GLO2	1.9641	4.791	1.9036	Peroxisomal (S)-2-hydroxy-acid oxidase GLO2 OS=Arabidopsis thaliana GN=GLO2 PE=1 SV=1

## Sheet: Starch and sucrose metabolism
Supplementary Table 8. List of DEGs involved in ROS production, starch and sucrose metabolism.
Genes involved in starch and sucrose metabolism pathway
Unigene id	gene symbol	CTvsCK_fold change	DTvsCK_fold change	CDvsCK_fold change	gene description
c52912_g1	Amy1	4.586	0	0	Alpha-amylase 1 OS=Mus musculus GN=Amy1 PE=1 SV=2
c67273_g1	AMY1.1	1.4634	0	1.7719	Alpha-amylase OS=Vigna mungo GN=AMY1.1 PE=2 SV=1
c19322_g1	BAM1	-3.5631	0	0	Beta-amylase 1, chloroplastic OS=Arabidopsis thaliana GN=BAM1 PE=1 SV=1
c69482_g1	BAM1	0	2.3175	3.4045	Beta-amylase 1, chloroplastic OS=Arabidopsis thaliana GN=BAM1 PE=1 SV=1
c47006_g1	BAM2	0	1.7552	0	Beta-amylase 2, chloroplastic OS=Arabidopsis thaliana GN=BAM2 PE=1 SV=2
c28445_g1	BAM2	0	2.7269	2.5045	Beta-amylase 2, chloroplastic OS=Arabidopsis thaliana GN=BAM2 PE=1 SV=2
c64952_g3	BAM3	5.0854	0	4.0761	Beta-amylase 3, chloroplastic OS=Arabidopsis thaliana GN=BAM3 PE=1 SV=3
c64952_g2	BAM3	3.8953	3.7427	5.0265	Beta-amylase 3, chloroplastic OS=Arabidopsis thaliana GN=BAM3 PE=1 SV=3
c66697_g6	BAM7	0	1.7807	0	Beta-amylase 7 OS=Arabidopsis thaliana GN=BAM7 PE=2 SV=2
c67949_g1	BAM7	-1.5063	0	-1.8121	Beta-amylase 7 OS=Arabidopsis thaliana GN=BAM7 PE=2 SV=2
c68433_g1	PHS	1.2466	-1.2797	0	Alpha-glucan phosphorylase, H isozyme OS=Solanum tuberosum PE=1 SV=1
c65428_g1	PGIC1	0	-1.4527	-0.89481	Glucose-6-phosphate isomerase, cytosolic 1 OS=Clarkia xantiana GN=PGIC1 PE=3 SV=1
c69389_g1	PGM1	1.2237	0	0	Phosphoglucomutase, cytoplasmic OS=Populus tremula GN=PGM1 PE=2 SV=1
c63069_g2	PGMP	-1.0801	-2.0151	-1.9337	Phosphoglucomutase, chloroplastic OS=Arabidopsis thaliana GN=PGMP PE=1 SV=2
c65323_g2	SS2	0	-1.3044	0	Granule-bound starch synthase 2, chloroplastic/amyloplastic OS=Solanum tuberosum GN=SS2 PE=1 SV=3
c65323_g1	SS2	-1.0401	0	-1.2131	Granule-bound starch synthase 2, chloroplastic/amyloplastic OS=Solanum tuberosum GN=SS2 PE=1 SV=3
c18537_g1	SS2	-2.7752	-2.3063	-3.3623	Granule-bound starch synthase 2, chloroplastic/amyloplastic OS=Solanum tuberosum GN=SS2 PE=1 SV=3
c66867_g2	SSI1	0	-1.3558	0	Soluble starch synthase 1, chloroplastic/amyloplastic OS=Solanum tuberosum PE=2 SV=1
c62069_g2	SBE1	0	-1.7134	-1.4087	1,4-alpha-glucan-branching enzyme OS=Solanum tuberosum GN=SBE1 PE=2 SV=2
c62069_g1	SBEII	0	0	-1.0627	1,4-alpha-glucan-branching enzyme 1, chloroplastic/amyloplastic (Fragment) OS=Pisum sativum GN=SBEII PE=1 SV=1
c68175_g2	ISA1	-1.1537	-2.0879	-1.6116	Isoamylase 1, chloroplastic OS=Arabidopsis thaliana GN=ISA1 PE=1 SV=1
c70121_g7	ISA3	1.5141	0	0	Isoamylase 3, chloroplastic OS=Arabidopsis thaliana GN=ISA3 PE=2 SV=2
c68054_g4	ISA3	1.7304	0	1.1756	Isoamylase 3, chloroplastic OS=Arabidopsis thaliana GN=ISA3 PE=2 SV=2
c67229_g2	ADG2	0	0	-1.2011	Glucose-1-phosphate adenylyltransferase large subunit 1, chloroplastic OS=Arabidopsis thaliana GN=ADG2 PE=1 SV=3
c67229_g6	ADG2	-2.7859	-3.7866	-4.1024	Glucose-1-phosphate adenylyltransferase large subunit 1, chloroplastic OS=Arabidopsis thaliana GN=ADG2 PE=1 SV=3
c67229_g7	ADG2	-3.2597	-4.2034	-4.7621	Glucose-1-phosphate adenylyltransferase large subunit 1, chloroplastic OS=Arabidopsis thaliana GN=ADG2 PE=1 SV=3
c64288_g2	AGPS1	0	0	-1.6889	Glucose-1-phosphate adenylyltransferase small subunit, chloroplastic OS=Brassica napus GN=AGPS1 PE=2 SV=1
c60526_g1	AGPS1	0	-1.3183	0	Glucose-1-phosphate adenylyltransferase large subunit 1 (Fragment) OS=Solanum tuberosum GN=AGPS1 PE=2 SV=1
c71587_g4	AGPS1	1.9752	0	1.0465	Glucose-1-phosphate adenylyltransferase large subunit, chloroplastic/amyloplastic OS=Beta vulgaris GN=AGPS1 PE=2 SV=1
c64483_g4	AGPS1	0	-3.0197	-1.197	Glucose-1-phosphate adenylyltransferase small subunit, chloroplastic OS=Brassica napus GN=AGPS1 PE=2 SV=1
c67229_g3	AGPS3	0	-2.6702	-1.3989	Glucose-1-phosphate adenylyltransferase large subunit 3, chloroplastic/amyloplastic OS=Solanum tuberosum GN=AGPS3 PE=1 SV=1
c67229_g5	APL2	-3.156	-4.6336	-5.5653	Glucose-1-phosphate adenylyltransferase large subunit 2, chloroplastic OS=Arabidopsis thaliana GN=APL2 PE=2 SV=2
c69319_g2	SPS2	1.2274	0	0	Probable sucrose-phosphate synthase 2 OS=Craterostigma plantagineum GN=SPS2 PE=2 SV=1
c71387_g6	SPS2	1.2499	0	0	Probable sucrose-phosphate synthase 2 OS=Craterostigma plantagineum GN=SPS2 PE=2 SV=1
c58227_g1	SPS3	1.1759	0	0	Probable sucrose-phosphate synthase 3 OS=Arabidopsis thaliana GN=SPS3 PE=2 SV=1
c69319_g1	SPS4	1.5004	0	0	Probable sucrose-phosphate synthase 4 OS=Arabidopsis thaliana GN=SPS4 PE=1 SV=1
c61290_g1	CWINV1	0	8.4538	3.4342	Beta-fructofuranosidase, insoluble isoenzyme CWINV1 OS=Arabidopsis thaliana GN=CWINV1 PE=1 SV=1
c55758_g1	INV*DC4	0	2.4331	0	Beta-fructofuranosidase, soluble isoenzyme I OS=Daucus carota GN=INV*DC4 PE=1 SV=2
c69019_g4	INVA	1.5381	7.2186	5.5666	Acid beta-fructofuranosidase OS=Vigna radiata var. radiata GN=INVA PE=1 SV=1
c70743_g1	TIV1	0	6.6769	0	Acid beta-fructofuranosidase OS=Solanum lycopersicum GN=TIV1 PE=2 SV=1
c63351_g4	SUS1	-1.3293	0	-1.2681	Sucrose synthase isoform 1 OS=Daucus carota PE=2 SV=1
c58460_g1	SUS2	0	1.9548	0	Sucrose synthase 2 OS=Pisum sativum GN=SUS2 PE=2 SV=1
c58460_g2	SUS3	0	2.258	0	Sucrose synthase 3 OS=Arabidopsis thaliana GN=SUS3 PE=1 SV=1
c61661_g1	STP-1	0	-2.0393	0	Alpha-1,4 glucan phosphorylase L-2 isozyme, chloroplastic/amyloplastic OS=Solanum tuberosum GN=STP-1 PE=1 SV=1
c86316_g1	1-SST	0	5.1348	0	Sucrose:sucrose 1-fructosyltransferase OS=Festuca arundinacea GN=1-SST PE=1 SV=1
c66622_g3	DPEP	0	0	-1.2847	4-alpha-glucanotransferase, chloroplastic/amyloplastic OS=Solanum tuberosum GN=DPEP PE=1 SV=1
c57669_g1	HXK2	-1.3675	0	-1.2372	Hexokinase-2, chloroplastic OS=Nicotiana tabacum GN=HXK2 PE=2 SV=1
c38693_g1	HXK3	0	0	0.96194	Hexokinase-3 OS=Arabidopsis thaliana GN=At1g50460 PE=1 SV=1
c66676_g1	HXK3	2.8674	0	3.27	Hexokinase-3 OS=Arabidopsis thaliana GN=At1g50460 PE=1 SV=1
c57810_g1	At1g66430	0	-1.2427	0	Probable fructokinase-6, chloroplastic OS=Arabidopsis thaliana GN=At1g66430 PE=2 SV=1
c63881_g1	At3g59480	1.5088	0	0.90351	Probable fructokinase-4 OS=Arabidopsis thaliana GN=At3g59480 PE=2 SV=1
c66681_g3	At5g51830	-2.0918	-2.0808	-4.6097	Probable fructokinase-7 OS=Arabidopsis thaliana GN=At5g51830 PE=1 SV=1
c66681_g6	At5g51830	-4.9508	-5.5748	-6.4925	Probable fructokinase-7 OS=Arabidopsis thaliana GN=At5g51830 PE=1 SV=1
c64818_g4	BXL1	-4.5042	0	0	Beta-D-xylosidase 1 OS=Arabidopsis thaliana GN=BXL1 PE=1 SV=1
c58491_g1	GAA	0	-1.9803	-1.2531	Alpha-glucosidase OS=Spinacia oleracea PE=1 SV=1
c71534_g2	GAA2	0	0	-1.1603	Alpha-glucosidase 2 OS=Bacillus thermoamyloliquefaciens PE=3 SV=1
c48021_g1	At4g39010	0	0	3.2391	Endoglucanase 24 OS=Arabidopsis thaliana GN=At4g39010 PE=2 SV=1
c70256_g1	BACOVA_02659	-1.0713	3.4912	2.1543	Beta-glucosidase BoGH3B OS=Bacteroides ovatus (strain ATCC 8483 / DSM 1896 / JCM 5824 / NCTC 11153) GN=BACOVA_02659 PE=1 SV=1
c59418_g1	BACOVA_02659	0	3.7983	4.461	Beta-glucosidase BoGH3B OS=Bacteroides ovatus (strain ATCC 8483 / DSM 1896 / JCM 5824 / NCTC 11153) GN=BACOVA_02659 PE=1 SV=1
c59996_g2	BACOVA_02659	3.547	3.3013	3.6119	Beta-glucosidase BoGH3B OS=Bacteroides ovatus (strain ATCC 8483 / DSM 1896 / JCM 5824 / NCTC 11153) GN=BACOVA_02659 PE=1 SV=1
c55887_g1	BGLU	3.2673	3.0979	3.2247	--
c51686_g1	BGLU	-1.8081	-2.8756	-2.2464	Non-cyanogenic beta-glucosidase OS=Trifolium repens PE=1 SV=1
c65871_g3	BGLU11	-1.2923	-2.1822	-2.5776	Beta-glucosidase 11 OS=Arabidopsis thaliana GN=BGLU11 PE=2 SV=2
c65887_g4	BGLU12	0	-2.0662	0	Beta-glucosidase 12 OS=Oryza sativa subsp. japonica GN=BGLU12 PE=2 SV=2
c42556_g2	BGLU14	0	3.8332	0	Probable inactive beta-glucosidase 14 OS=Oryza sativa subsp. japonica GN=BGLU14 PE=2 SV=2
c65828_g1	BGLU17	1.0963	0	0	Beta-glucosidase 17 OS=Arabidopsis thaliana GN=BGLU17 PE=2 SV=1
c60382_g2	BGLU18	0	2.9843	0	Beta-glucosidase 18 OS=Oryza sativa subsp. japonica GN=BGLU18 PE=3 SV=2
c68995_g1	BGLU18	0	4.5488	5.1604	Beta-glucosidase 18 OS=Oryza sativa subsp. japonica GN=BGLU18 PE=3 SV=2
c60382_g1	BGLU18	-3.4116	-2.0404	-3.8716	Beta-glucosidase 18 OS=Oryza sativa subsp. japonica GN=BGLU18 PE=3 SV=2
c70883_g5	BGLU23	0	-1.8229	-1.7616	Putative beta-glucosidase 23 OS=Oryza sativa subsp. japonica GN=BGLU23 PE=5 SV=2
c61619_g1	BGLU41	0	1.8585	0	Putative beta-glucosidase 41 OS=Arabidopsis thaliana GN=BGLU41 PE=3 SV=2
c69156_g3	BGLU42	1.1918	1.5946	0	Beta-glucosidase 42 OS=Arabidopsis thaliana GN=BGLU42 PE=2 SV=1
c65771_g8	BGLU44	0	-1.4779	-1.5895	Beta-glucosidase 44 OS=Arabidopsis thaliana GN=BGLU44 PE=2 SV=1
c56764_g1	BGLU6	0	2.9306	0	Beta-glucosidase 6 OS=Oryza sativa subsp. japonica GN=BGLU6 PE=1 SV=1
c64606_g1	bglX	0	2.0094	1.2987	Periplasmic beta-glucosidase OS=Salmonella typhimurium (strain LT2 / SGSC1412 / ATCC 700720) GN=bglX PE=3 SV=2
c6513_g1	LI	0	-4.9789	0	Cyanogenic beta-glucosidase (Fragment) OS=Trifolium repens GN=LI PE=1 SV=1
c70338_g1	LI	-2.4266	0	-2.6211	Cyanogenic beta-glucosidase (Fragment) OS=Trifolium repens GN=LI PE=1 SV=1
c59723_g1	CSLD5	3.485	0	0	Cellulose synthase-like protein D5 OS=Arabidopsis thaliana GN=CSLD5 PE=2 SV=1
c61933_g3	GAE3	1.4867	0	1.2833	UDP-glucuronate 4-epimerase 3 OS=Arabidopsis thaliana GN=GAE3 PE=2 SV=1
c68713_g1	GAE3	1.0979	1.4817	1.1285	UDP-glucuronate 4-epimerase 3 OS=Arabidopsis thaliana GN=GAE3 PE=2 SV=1
c64434_g2	GAUT1	0.96517	0	1.0836	Polygalacturonate 4-alpha-galacturonosyltransferase OS=Arabidopsis thaliana GN=GAUT1 PE=1 SV=1
c66436_g2	GAUT10	1.2744	0	1.9743	Probable galacturonosyltransferase 10 OS=Arabidopsis thaliana GN=GAUT10 PE=2 SV=2
c110381_g1	GAUT11	0	0	1.8668	Probable galacturonosyltransferase 11 OS=Arabidopsis thaliana GN=GAUT11 PE=2 SV=1
c68507_g1	GAUT11	0	-1.6917	0	Probable galacturonosyltransferase 11 OS=Arabidopsis thaliana GN=GAUT11 PE=2 SV=1
c5857_g2	GAUT11	1.252	0	1.6594	Probable galacturonosyltransferase 11 OS=Arabidopsis thaliana GN=GAUT11 PE=2 SV=1
c68101_g1	GAUT12	0	1.5131	0	Probable galacturonosyltransferase 12 OS=Arabidopsis thaliana GN=GAUT12 PE=2 SV=1
c63507_g3	GAUT15	0	-2.3814	-1.864	Probable galacturonosyltransferase 15 OS=Arabidopsis thaliana GN=GAUT15 PE=2 SV=1
c71116_g4	GAUT3	0	-1.19	0	Probable galacturonosyltransferase 3 OS=Arabidopsis thaliana GN=GAUT3 PE=2 SV=2
c65771_g5	GAUT6	-1.398	-2.2521	-2.1918	Probable galacturonosyltransferase 6 OS=Arabidopsis thaliana GN=GAUT6 PE=2 SV=1
c59491_g1	PE3	0	-2.053	0	Pectinesterase 3 OS=Citrus sinensis PE=1 SV=1
c50834_g1	PECS-2.1	0	5.313	0	Pectinesterase 2 OS=Citrus sinensis GN=PECS-2.1 PE=2 SV=1
c53814_g1	PECS-2.1	-2.0639	1.2027	-2.5412	Pectinesterase 2 OS=Citrus sinensis GN=PECS-2.1 PE=2 SV=1
c49984_g1	PG	0	Inf	0	Polygalacturonase OS=Prunus persica PE=2 SV=1
c56535_g1	PG	0	Inf	0	Polygalacturonase OS=Prunus persica PE=2 SV=1
c71407_g1	PME25	0	0	-0.97602	Probable pectinesterase/pectinesterase inhibitor 25 OS=Arabidopsis thaliana GN=PME25 PE=2 SV=1
c62334_g3	PME40	0	2.6776	0	Probable pectinesterase/pectinesterase inhibitor 40 OS=Arabidopsis thaliana GN=PME40 PE=2 SV=1
c59907_g1	PME41	-5.8432	0	-2.4899	Probable pectinesterase/pectinesterase inhibitor 41 OS=Arabidopsis thaliana GN=PME41 PE=2 SV=2
c113438_g1	PME53	-4.7075	0	-4.8047	Probable pectinesterase 53 OS=Arabidopsis thaliana GN=PME53 PE=2 SV=1
c7571_g1	PPE8B	0	1.9678	0	Pectinesterase/pectinesterase inhibitor PPE8B OS=Prunus persica PE=2 SV=1
c66462_g1	TPP4	0	-3.2785	0	Probable trehalose-phosphate phosphatase 4 OS=Oryza sativa subsp. japonica GN=TPP4 PE=2 SV=1
c68852_g3	TPPA	-3.343	0	0	Trehalose-phosphate phosphatase A OS=Arabidopsis thaliana GN=TPPA PE=1 SV=1
c65784_g1	TPPF	1.1786	4.3115	3.0397	Probable trehalose-phosphate phosphatase F OS=Arabidopsis thaliana GN=TPPF PE=2 SV=1
c65784_g2	TPPG	-1.7353	-1.6874	-3.1899	Probable trehalose-phosphate phosphatase G OS=Arabidopsis thaliana GN=TPPG PE=2 SV=1
c71296_g1	TPPJ	0	-2.8354	-2.2777	Probable trehalose-phosphate phosphatase J OS=Arabidopsis thaliana GN=TPPJ PE=1 SV=1
c68420_g2	TPS1	0	0	-3.3676	Alpha,alpha-trehalose-phosphate synthase [UDP-forming] 1 OS=Arabidopsis thaliana GN=TPS1 PE=1 SV=1
c68420_g3	TPS1	-2.1035	0	-2.2104	Alpha,alpha-trehalose-phosphate synthase [UDP-forming] 1 OS=Arabidopsis thaliana GN=TPS1 PE=1 SV=1
c32802_g1	TPS10	0	2.4533	0	Probable alpha,alpha-trehalose-phosphate synthase [UDP-forming] 10 OS=Arabidopsis thaliana GN=TPS10 PE=2 SV=1
c72023_g1	TPS11	0	4.7244	3.9022	Probable alpha,alpha-trehalose-phosphate synthase [UDP-forming] 11 OS=Arabidopsis thaliana GN=TPS11 PE=2 SV=1
c67881_g5	TPS5	1.0747	0	0	Alpha,alpha-trehalose-phosphate synthase [UDP-forming] 5 OS=Arabidopsis thaliana GN=TPS5 PE=1 SV=2
c67881_g4	TPS5	0	-1.6226	-1.5651	Alpha,alpha-trehalose-phosphate synthase [UDP-forming] 5 OS=Arabidopsis thaliana GN=TPS5 PE=1 SV=2
c64549_g1	TPS6	0	0	0.99001	Alpha,alpha-trehalose-phosphate synthase [UDP-forming] 6 OS=Arabidopsis thaliana GN=TPS6 PE=1 SV=2
c67881_g3	TPS7	1.0632	0	0	Probable alpha,alpha-trehalose-phosphate synthase [UDP-forming] 7 OS=Arabidopsis thaliana GN=TPS7 PE=1 SV=1
c70273_g4	TPS7	0	2.0485	2.5969	Probable alpha,alpha-trehalose-phosphate synthase [UDP-forming] 7 OS=Arabidopsis thaliana GN=TPS7 PE=1 SV=1
c69073_g1	TPS9	0	2.4238	1.4301	Probable alpha,alpha-trehalose-phosphate synthase [UDP-forming] 9 OS=Arabidopsis thaliana GN=TPS9 PE=2 SV=1
c67010_g2	UGD2	0	0	1.1273	UDP-glucose 6-dehydrogenase 2 OS=Arabidopsis thaliana GN=UGD2 PE=1 SV=1
c101826_g1	UGD3	0	0	1.2919	UDP-glucose 6-dehydrogenase 3 OS=Arabidopsis thaliana GN=UGD3 PE=1 SV=1
c64994_g1	UGD3	2.0824	0	2.0893	UDP-glucose 6-dehydrogenase 3 OS=Arabidopsis thaliana GN=UGD3 PE=1 SV=1
c69334_g2	Xyl2	2.4368	0	1.892	Beta-xylosidase/alpha-L-arabinofuranosidase 2 OS=Medicago sativa subsp. varia GN=Xyl2 PE=2 SV=1
c59996_g1	xyl3A	2.7738	3.3012	3.1014	Xylan 1,4-beta-xylosidase OS=Prevotella ruminicola (strain ATCC 19189 / JCM 8958 / 23) GN=xyl3A PE=1 SV=1
c61663_g2	UGPA	1.0384	0	0	UTP--glucose-1-phosphate uridylyltransferase OS=Musa acuminata GN=UGPA PE=2 SV=1
c70466_g1	HIUH	-1.4592	-1.551	-1.8919	Hydroxyisourate hydrolase OS=Glycine max GN=HIUH PE=1 SV=1
