# Supplementary material for: Global Transcriptional Analysis Reveals the Complex Relationship between Tea Quality, Leaf Senescence and the Responses to Cold-Drought Combined Stress in Camellia sinensis
Source: Front Plant Sci. 2016 Dec 9;7:1858. doi: 10.3389/fpls.2016.01858 (PMC5145883; doi:10.3389/fpls.2016.01858)
Supplement: Supplementary Table 9 — List of candidate genes for enhancing plant resistance to combined CD stress. [file Table9.XLSX]

## Sheet: Sheet1
Supplementary Table 9. List of candidate genes for enhancing plant resistance to combined CD stress.
Unigene id	gene symbol	CTvsCK_fold change	DTvsCK_fold change	CDvsCK_fold change	gene description
Group I
c56321_g3	At1g32860	6.2594	3.8501	7.7787	Glucan endo-1,3-beta-glucosidase 11 OS=Arabidopsis thaliana GN=At1g32860 PE=1 SV=1
c63214_g3	--	6.4619	4.652	6.9458	--
c61545_g1	Unc13c	5.2633	4.08	6.7258	Protein unc-13 homolog C OS=Rattus norvegicus GN=Unc13c PE=1 SV=3
c64474_g8	ADO3	5.0512	3.6546	5.7396	Adagio protein 3 OS=Arabidopsis thaliana GN=ADO3 PE=1 SV=1
c68134_g3	--	4.6951	3.8307	6.0475	--
c46069_g1	SUC7	4.8361	4.8019	7.4923	Sucrose transport protein OS=Spinacia oleracea PE=2 SV=1
c69929_g6	--	3.5537	4.2349	6.8263	--
c64795_g1	At5g56590	3.6563	4.8967	6.2332	Glucan endo-1,3-beta-glucosidase 13 OS=Arabidopsis thaliana GN=At5g56590 PE=1 SV=1
c62819_g1	--	3.2786	7.5709	8.2591	--
c61411_g3	NDB3	3.5323	7.2343	7.521	External alternative NAD(P)H-ubiquinone oxidoreductase B3, mitochondrial OS=Arabidopsis thaliana GN=NDB3 PE=2 SV=1
c67986_g3	CBP3	4.2366	7.4038	7.8827	Serine carboxypeptidase 3 OS=Hordeum vulgare GN=CBP3 PE=1 SV=2
c69898_g2	SUC2	6.1771	6.0989	8.5889	Sucrose transport protein OS=Spinacia oleracea PE=2 SV=1
c52992_g1	ERF110	5.3162	6.3862	7.7436	Ethylene-responsive transcription factor ERF110 OS=Arabidopsis thaliana GN=ERF110 PE=2 SV=2
c64281_g3	--	5.4773	7.1666	7.5178	--
Group Ⅱ
c62804_g5	RTNLB5	1.1153	1.2056	1.5324	Reticulon-like protein B5 OS=Arabidopsis thaliana GN=RTNLB5 PE=1 SV=1
c64733_g2	--	1.1855	1.1578	1.4548	--
c70699_g5	PI4KA1	1.1734	1.223	1.451	Phosphatidylinositol 4-kinase alpha 1 OS=Arabidopsis thaliana GN=PI4KA1 PE=1 SV=2
c66148_g2	PDI	1.1661	1.143	1.3312	Protein disulfide-isomerase OS=Datisca glomerata GN=PDI PE=1 SV=1
c53953_g1	--	1.1218	1.1824	1.3312	--
c67182_g2	STT3B	0.99371	1.1196	1.3649	Dolichyl-diphosphooligosaccharide--protein glycosyltransferase subunit STT3B OS=Arabidopsis thaliana GN=STT3B PE=2 SV=1
c67581_g1	PEL1	1.0582	1.197	1.3134	Protein PELOTA 1 OS=Arabidopsis thaliana GN=PEL1 PE=2 SV=1
c65856_g7	--	1.0376	1.2086	1.4183	--
c68937_g5	UBC38	1.0879	1.2149	1.3836	Putative ubiquitin-conjugating enzyme E2 38 OS=Arabidopsis thaliana GN=UBC38 PE=1 SV=2
c70570_g5	TranscriptionfactorMYB1R1OS=Solanumtuberosum	0.81177	1.1566	1.3986	Transcription factor MYB1R1 OS=Solanum tuberosum PE=2 SV=1
c63438_g4	ICME	0.92769	1.2268	1.631	Isoprenylcysteine alpha-carbonyl methylesterase ICME OS=Arabidopsis thaliana GN=ICME PE=2 SV=1
c68733_g1	V-typeprotonATPasesubunitB1OS=Gossypiumhirsutum	0.88049	1.3426	1.5094	V-type proton ATPase subunit B 1 OS=Gossypium hirsutum PE=2 SV=1
c63229_g1	--	0.93027	1.3695	1.5492	--
c61690_g3	At1g33420	0.96436	1.1722	1.9271	PHD finger protein At1g33420 OS=Arabidopsis thaliana GN=At1g33420 PE=1 SV=1
c61299_g1	EPSIN2	1.0867	1.3295	1.9085	Clathrin interactor EPSIN 2 OS=Arabidopsis thaliana GN=EPSIN2 PE=1 SV=1
c71349_g3	ccdc90b	1.1702	1.2348	2.0591	Coiled-coil domain-containing protein 90B, mitochondrial OS=Xenopus tropicalis GN=ccdc90b PE=2 SV=2
c63071_g1	At2g18220	1.2004	1.2399	1.9834	Nucleolar complex protein 2 homolog OS=Arabidopsis thaliana GN=At2g18220 PE=3 SV=2
c66223_g2	--	1.3278	1.4355	1.483	--
c48813_g1	Os04g0650000	1.5637	1.3836	1.609	Oryzain alpha chain OS=Oryza sativa subsp. japonica GN=Os04g0650000 PE=1 SV=2
c64117_g2	At1g54610	1.4577	1.4109	1.6792	Probable serine/threonine-protein kinase At1g54610 OS=Arabidopsis thaliana GN=At1g54610 PE=1 SV=1
c69174_g3	At1g04430	1.2276	1.2652	1.475	Probable methyltransferase PMT8 OS=Arabidopsis thaliana GN=At1g04430 PE=2 SV=1
c67843_g3	LPD2	1.3246	1.2749	1.4141	Dihydrolipoyl dehydrogenase 2, chloroplastic OS=Arabidopsis thaliana GN=LPD2 PE=2 SV=2
c70430_g3	--	1.3641	1.1275	1.503	--
c56146_g2	--	1.3228	1.2318	1.6018	--
c65639_g1	BUB3.1	1.3327	1.2533	1.5106	Mitotic checkpoint protein BUB3.1 OS=Arabidopsis thaliana GN=BUB3.1 PE=1 SV=1
c62409_g1	Threoninesynthase,chloroplasticOS=Solanumtuberosum	1.3185	1.2791	1.5497	Threonine synthase, chloroplastic OS=Solanum tuberosum PE=2 SV=1
c69955_g2	FLXL2	1.3598	1.2146	1.7371	Protein FLX-like 2 OS=Arabidopsis thaliana GN=FLXL2 PE=1 SV=1
c62296_g1	YDA	1.2363	1.1424	1.6983	Mitogen-activated protein kinase kinase kinase YODA OS=Arabidopsis thaliana GN=YDA PE=1 SV=1
c69677_g6	HIS2A	1.1487	1.1494	1.6678	Histone H2AX OS=Cicer arietinum GN=HIS2A PE=2 SV=1
c69741_g1	PGDH1	1.2936	1.4396	1.8936	D-3-phosphoglycerate dehydrogenase 1, chloroplastic OS=Arabidopsis thaliana GN=PGDH1 PE=1 SV=1
c67765_g2	DME	1.2152	1.3651	1.9752	Transcriptional activator DEMETER OS=Arabidopsis thaliana GN=DME PE=1 SV=2
c63931_g6	Os01g0253300	1.2333	1.3203	1.9471	Importin subunit alpha-1a OS=Oryza sativa subsp. japonica GN=Os01g0253300 PE=1 SV=2
c70057_g2	DRP2A	1.2118	1.3232	1.9216	Dynamin-2A OS=Arabidopsis thaliana GN=DRP2A PE=1 SV=2
c54212_g2	Tm9sf2	1.1724	1.3936	1.774	Transmembrane 9 superfamily member 2 OS=Rattus norvegicus GN=Tm9sf2 PE=2 SV=1
c69176_g2	COP1	1.2062	1.4007	1.6887	E3 ubiquitin-protein ligase COP1 OS=Arabidopsis thaliana GN=COP1 PE=1 SV=2
c70057_g5	DRP2B	1.2373	1.4498	1.8207	Dynamin-2B OS=Arabidopsis thaliana GN=DRP2B PE=1 SV=2
c70200_g2	ASHH2	1.2039	1.4825	1.7408	Histone-lysine N-methyltransferase ASHH2 OS=Arabidopsis thaliana GN=ASHH2 PE=1 SV=1
c69316_g2	SFH13	1.2137	1.5206	1.7784	Phosphatidylinositol/phosphatidylcholine transfer protein SFH13 OS=Arabidopsis thaliana GN=SFH13 PE=2 SV=1
c69340_g5	--	1.4156	1.4271	1.8152	--
c61414_g1	atpB	1.3701	1.499	1.7777	ATP synthase subunit beta, chloroplastic OS=Beta vulgaris GN=atpB PE=3 SV=1
c67534_g8	AP1M2	1.3023	1.3581	1.8069	AP-1 complex subunit mu-2 OS=Arabidopsis thaliana GN=AP1M2 PE=1 SV=1
c69131_g1	--	1.3501	1.3441	1.7475	--
c67470_g1	AP2M	1.3714	1.3829	1.726	AP-2 complex subunit mu OS=Arabidopsis thaliana GN=AP2M PE=1 SV=1
c60581_g1	--	1.3516	1.3889	1.7051	--
c64219_g6	AP1M2	1.0917	1.5215	1.5959	AP-1 complex subunit mu-2 OS=Arabidopsis thaliana GN=AP1M2 PE=1 SV=1
c56763_g2	4CL2	1.1465	1.5595	1.734	Probable 4-coumarate--CoA ligase 2 OS=Oryza sativa subsp. japonica GN=4CL2 PE=2 SV=2
c63799_g1	At2g43240	1.127	1.5671	1.6787	CMP-sialic acid transporter 2 OS=Arabidopsis thaliana GN=At2g43240 PE=2 SV=1
c69316_g1	SFH13	1.0508	1.4175	1.4749	Phosphatidylinositol/phosphatidylcholine transfer protein SFH13 OS=Arabidopsis thaliana GN=SFH13 PE=2 SV=1
c68033_g2	TBL2	1.1329	1.253	1.663	Transducin beta-like protein 2 OS=Homo sapiens GN=TBL2 PE=1 SV=1
c71062_g1	Eukaryotictranslationinitiationfactor4GOS=Triticumaestivum	1.0365	1.3685	1.6654	Eukaryotic translation initiation factor 4G OS=Triticum aestivum PE=1 SV=1
c64341_g3	CDC48	1.3631	1.9757	1.8051	Cell division cycle protein 48 homolog OS=Glycine max GN=CDC48 PE=1 SV=1
c64035_g1	Tbc1d15	1.606	2.2522	1.8662	TBC1 domain family member 15 OS=Mus musculus GN=Tbc1d15 PE=1 SV=1
c61434_g2	--	1.8042	1.8784	2.3306	--
c53532_g1	--	1.8511	1.9044	2.2764	--
c66782_g2	RemorinOS=Solanumtuberosum	1.6176	1.996	2.2229	Remorin OS=Solanum tuberosum PE=1 SV=1
c57671_g2	--	1.8666	2.0139	2.2297	--
c61138_g1	--	1.7775	1.9286	2.1398	--
c65387_g5	ORP1C	1.7978	1.9938	2.0911	Oxysterol-binding protein-related protein 1C OS=Arabidopsis thaliana GN=ORP1C PE=2 SV=1
c66995_g1	--	1.6139	1.6519	1.9516	--
c68325_g1	--	1.6768	1.6904	2.0481	--
c62409_g2	Threoninesynthase,chloroplasticOS=Solanumtuberosum	1.7598	1.7681	2.1645	Threonine synthase, chloroplastic OS=Solanum tuberosum PE=2 SV=1
c64003_g5	--	1.6487	1.8507	2.182	--
c30023_g1	PMI2	1.7812	1.7546	2.0265	Mannose-6-phosphate isomerase 2 OS=Arabidopsis thaliana GN=PMI2 PE=1 SV=1
c44651_g1	--	1.6452	1.9	2.045	--
c69372_g1	--	1.6731	1.7888	2.0749	--
c67643_g1	--	1.6314	1.8085	2.1227	--
c42867_g1	At2g48040/At2g48050/At2g48060	1.9687	1.9842	2.5516	Piezo-type mechanosensitive ion channel homolog OS=Arabidopsis thaliana GN=At2g48040/At2g48050/At2g48060 PE=2 SV=1
c69403_g1	--	1.9102	2.05	2.5112	--
c70079_g3	RNP1	1.7847	2.0999	2.4347	Heterogeneous nuclear ribonucleoprotein 1 OS=Arabidopsis thaliana GN=RNP1 PE=1 SV=1
c120550_g1	--	1.7328	1.9271	2.5363	--
c86000_g1	--	1.789	2.0442	2.624	--
c52215_g1	--	1.7792	2.0501	2.5769	--
c67914_g1	--	1.8153	2.3051	2.4659	--
c61742_g1	ETG1	1.9245	2.1454	2.7123	Mini-chromosome maintenance complex-binding protein OS=Arabidopsis thaliana GN=ETG1 PE=1 SV=1
c64353_g4	--	1.7442	2.1854	2.6621	--
c64032_g2	At5g44480	1.5236	1.5848	2.6619	Putative UDP-arabinose 4-epimerase 4 OS=Arabidopsis thaliana GN=At5g44480 PE=3 SV=1
c65360_g1	At2g47850	1.6262	1.6406	2.3021	Zinc finger CCCH domain-containing protein 32 OS=Arabidopsis thaliana GN=At2g47850 PE=2 SV=2
c69816_g2	Os01g0939600	1.6394	1.7062	2.4521	Probable glycerol-3-phosphate dehydrogenase [NAD(+)] 1, cytosolic OS=Oryza sativa subsp. japonica GN=Os01g0939600 PE=2 SV=1
c69052_g3	--	1.3209	2.0067	2.6547	--
c68020_g1	HNRNPUL1	1.4212	1.8213	2.7955	Heterogeneous nuclear ribonucleoprotein U-like protein 1 OS=Homo sapiens GN=HNRNPUL1 PE=1 SV=2
c70710_g3	At5g01750	1.467	1.897	2.7696	Protein LURP-one-related 15 OS=Arabidopsis thaliana GN=At5g01750 PE=1 SV=1
c67251_g2	HOP2	1.2816	2.0478	2.3666	Homologous-pairing protein 2 homolog OS=Arabidopsis thaliana GN=HOP2 PE=1 SV=1
c61475_g1	--	1.3855	1.8024	2.2318	--
c48691_g1	tlcd2	1.4116	1.8146	2.4266	TLC domain-containing protein 2 OS=Danio rerio GN=tlcd2 PE=2 SV=1
c65251_g1	--	1.8153	1.3842	1.9908	--
c67334_g5	At4g15470	1.8862	1.4638	2.0938	BI1-like protein OS=Arabidopsis thaliana GN=At4g15470 PE=2 SV=1
c55266_g1	--	1.9483	1.5257	2.1274	--
c71056_g3	--	1.8739	1.2441	2.1738	--
c60555_g1	--	1.8655	1.3136	2.2947	--
c60490_g1	--	1.7287	1.3032	2.3358	--
c68165_g5	Profilin-3OS=Heveabrasiliensis	1.7056	1.3044	2.2243	Profilin-3 OS=Hevea brasiliensis PE=1 SV=1
c70247_g5	PPC	1.6894	1.3338	2.1349	Phosphoenolpyruvate carboxylase OS=Nicotiana tabacum GN=PPC PE=1 SV=1
c47082_g2	--	1.5425	1.5742	1.7114	--
c38729_g1	DTC	1.613	1.4814	1.8451	Mitochondrial dicarboxylate/tricarboxylate transporter DTC OS=Arabidopsis thaliana GN=DTC PE=1 SV=1
c61325_g1	SCOA	1.6844	1.5258	1.8077	Succinyl-CoA ligase [ADP-forming] subunit alpha-1, mitochondrial OS=Solanum lycopersicum GN=SCOA PE=1 SV=1
c64523_g4	At2g45070	1.6106	1.1201	1.9415	Protein transport protein Sec61 subunit beta OS=Arabidopsis thaliana GN=At2g45070 PE=1 SV=1
c65202_g3	UBC32	1.5885	1.3197	1.8895	Ubiquitin-conjugating enzyme E2 32 OS=Arabidopsis thaliana GN=UBC32 PE=2 SV=1
c70179_g1	SPAC5D6.04	1.5292	1.3925	1.8198	Uncharacterized transporter C5D6.04 OS=Schizosaccharomyces pombe (strain 972 / ATCC 24843) GN=SPAC5D6.04 PE=3 SV=1
c68519_g4	TIC	1.5547	1.241	2.0485	Protein TIME FOR COFFEE OS=Arabidopsis thaliana GN=TIC PE=1 SV=2
c70290_g2	ABCC4	1.6421	1.2832	2.0449	ABC transporter C family member 4 OS=Arabidopsis thaliana GN=ABCC4 PE=2 SV=2
c60250_g5	--	1.5896	1.3971	1.9903	--
c69543_g1	--	1.5013	1.4097	2.0927	--
c68059_g1	At3g27390	1.39	1.2615	2.8143	Uncharacterized membrane protein At3g27390 OS=Arabidopsis thaliana GN=At3g27390 PE=1 SV=2
c48284_g1	BZIP60	1.352	1.2906	2.2535	bZIP transcription factor 60 OS=Arabidopsis thaliana GN=BZIP60 PE=2 SV=1
c65305_g5	PCAS-1	1.4307	1.3272	2.363	Bifunctional L-3-cyanoalanine synthase/cysteine synthase 1, mitochondrial OS=Solanum tuberosum GN=PCAS-1 PE=1 SV=1
c67668_g1	JMJ14	1.2413	1.2836	2.3677	Probable lysine-specific demethylase JMJ14 OS=Arabidopsis thaliana GN=JMJ14 PE=1 SV=1
c68771_g1	adcA	1.1835	1.4217	2.3119	Arrestin domain-containing protein A OS=Dictyostelium discoideum GN=adcA PE=1 SV=1
c63406_g1	Dynamin-relatedprotein5AOS=Glycinemax	1.1621	1.6448	2.0485	Dynamin-related protein 5A OS=Glycine max PE=2 SV=1
c68367_g8	RABH1E	1.1874	1.7839	2.096	Ras-related protein RABH1e OS=Arabidopsis thaliana GN=RABH1E PE=2 SV=1
c69618_g3	RABD2A	1.2028	1.7615	2.0165	Ras-related protein RABD2a OS=Arabidopsis thaliana GN=RABD2A PE=1 SV=3
c64193_g1	PBS1	1.1888	1.7693	1.9969	Serine/threonine-protein kinase PBS1 OS=Arabidopsis thaliana GN=PBS1 PE=1 SV=1
c69976_g7	HMG2	1.3356	1.7394	2.0604	3-hydroxy-3-methylglutaryl-coenzyme A reductase 2 OS=Gossypium hirsutum GN=HMG2 PE=3 SV=1
c71051_g1	ALIS1	1.4409	1.7143	1.9457	ALA-interacting subunit 1 OS=Arabidopsis thaliana GN=ALIS1 PE=1 SV=1
c70246_g4	--	1.4631	1.6746	2.0543	--
c70246_g2	--	1.5103	1.7305	2.0739	--
c5768_g1	--	1.418	1.5714	1.9104	--
c52697_g1	--	1.3923	1.6084	1.8279	--
c68849_g3	--	1.3399	1.8151	1.9014	--
c70020_g1	PPI1	1.3494	1.7105	1.9069	Proton pump-interactor 1 OS=Arabidopsis thaliana GN=PPI1 PE=1 SV=2
c69364_g2	BIM1	1.2739	1.7338	1.9598	Transcription factor BIM1 OS=Arabidopsis thaliana GN=BIM1 PE=1 SV=2
c55178_g1	--	0.81583	1.9026	2.2181	--
c620_g1	CESA4	1.1429	1.8295	2.1736	Cellulose synthase A catalytic subunit 4 [UDP-forming] OS=Arabidopsis thaliana GN=CESA4 PE=1 SV=1
c60704_g3	ATL65	1.0321	1.9134	2.2892	RING-H2 finger protein ATL65 OS=Arabidopsis thaliana GN=ATL65 PE=2 SV=2
c47750_g1	--	1.0391	1.6781	2.5195	--
c62304_g1	--	0.98664	1.7999	2.4125	--
c49302_g1	--	1.1551	1.4922	2.5419	--
c69042_g5	--	1.0799	1.5458	2.2588	--
c68774_g3	At2g38640	2.8662	1.2927	3.8999	Protein LURP-one-related 8 OS=Arabidopsis thaliana GN=At2g38640 PE=2 SV=1
c62447_g2	PP2B15	2.5836	1.7036	4.1219	F-box protein PP2-B15 OS=Arabidopsis thaliana GN=PP2B15 PE=2 SV=2
c71990_g1	ABCC5	3.0287	1.7722	3.8406	ABC transporter C family member 5 OS=Arabidopsis thaliana GN=ABCC5 PE=2 SV=2
c69866_g2	LUG	3.129	1.7971	3.5248	Transcriptional corepressor LEUNIG OS=Arabidopsis thaliana GN=LUG PE=1 SV=2
c58854_g1	RCI2B	2.9067	1.8445	3.4661	Hydrophobic protein RCI2B OS=Arabidopsis thaliana GN=RCI2B PE=2 SV=1
c68240_g7	--	2.6896	1.3415	3.5498	--
c64404_g2	--	2.6103	1.4119	3.3729	--
c66554_g1	--	2.6417	1.5258	3.4372	--
c58654_g1	GAD1	3.1064	1.5268	3.2101	Glutamate decarboxylase 1 OS=Arabidopsis thaliana GN=GAD1 PE=1 SV=2
c60638_g1	--	2.9252	1.6497	3.1547	--
c68701_g4	--	2.8363	1.8714	3.0505	--
c69040_g3	UXS4	2.6482	1.946	3.0351	UDP-glucuronic acid decarboxylase 4 OS=Arabidopsis thaliana GN=UXS4 PE=2 SV=1
c54951_g1	DMS3	2.8785	2.1501	3.0055	Protein DEFECTIVE IN MERISTEM SILENCING 3 OS=Arabidopsis thaliana GN=DMS3 PE=1 SV=1
c65516_g1	--	2.6814	2.1265	2.7902	--
c68118_g1	ATTRANS11	2.7761	2.1122	2.8092	Phospho-N-acetylmuramoyl-pentapeptide-transferase homolog OS=Arabidopsis thaliana GN=ATTRANS 11 PE=2 SV=3
c68497_g1	--	2.7509	2.1514	2.8716	--
c64607_g2	LPP3	2.6461	1.8093	3.3541	Putative lipid phosphate phosphatase 3, chloroplastic OS=Arabidopsis thaliana GN=LPP3 PE=2 SV=1
c47796_g1	--	2.5818	2.0654	3.3157	--
c67711_g7	--	2.5903	2.2821	3.6535	--
c67132_g1	--	2.5525	2.4331	3.2971	--
c128437_g1	Os11g0174000	2.7202	2.4416	3.4098	Coatomer subunit beta-1 OS=Oryza sativa subsp. japonica GN=Os11g0174000 PE=2 SV=1
c71171_g4	SMC2-1	2.8836	2.603	3.0857	Structural maintenance of chromosomes protein 2-1 OS=Arabidopsis thaliana GN=SMC2-1 PE=2 SV=2
c67090_g1	--	3.3767	2.6184	3.0803	--
c56081_g1	At5g06250	3.2719	2.6517	3.3588	B3 domain-containing protein At5g06250 OS=Arabidopsis thaliana GN=At5g06250 PE=2 SV=1
c46775_g1	--	2.49	2.9666	3.3824	--
c61216_g1	FBP	2.6915	3.111	3.453	Fructose-1,6-bisphosphatase, chloroplastic OS=Brassica napus GN=FBP PE=2 SV=1
c64189_g1	EXPA1	2.8128	2.8929	3.7734	Expansin-A1 OS=Arabidopsis thaliana GN=EXPA1 PE=2 SV=1
c62099_g2	At1g65010	3.0025	2.9583	3.4877	Putative WEB family protein At1g65010, chloroplastic OS=Arabidopsis thaliana GN=At1g65010 PE=1 SV=1
c56719_g2	RemorinOS=Solanumtuberosum	2.8748	2.9918	3.5098	Remorin OS=Solanum tuberosum PE=1 SV=1
c31734_g2	EXL2	2.4074	2.3509	4.0712	Protein EXORDIUM-like 2 OS=Arabidopsis thaliana GN=EXL2 PE=2 SV=1
c53610_g2	CCX3	1.8105	2.3601	4.0869	Cation/calcium exchanger 3 OS=Arabidopsis thaliana GN=CCX3 PE=2 SV=1
c71188_g3	XTH23	1.553	2.5411	3.8633	Probable xyloglucan endotransglucosylase/hydrolase protein 23 OS=Arabidopsis thaliana GN=XTH23 PE=2 SV=1
c64816_g1	AIP1	1.8643	2.6018	3.6296	Protein phosphatase 2C 3 OS=Arabidopsis thaliana GN=AIP1 PE=1 SV=1
c59514_g1	--	1.8945	2.7108	3.6511	--
c56478_g1	--	1.9251	2.7307	4.006	--
c67052_g1	POT6	1.7869	2.9664	3.9714	Potassium transporter 6 OS=Arabidopsis thaliana GN=POT6 PE=2 SV=1
c68619_g2	rps4	1.128	1.8909	3.9884	30S ribosomal protein S4, chloroplastic OS=Atropa belladonna GN=rps4 PE=3 SV=1
c53610_g1	CCX4	1.385	2.0429	3.7883	Cation/calcium exchanger 4 OS=Arabidopsis thaliana GN=CCX4 PE=2 SV=1
c9843_g1	LBD38	1.3231	2.3046	3.5954	LOB domain-containing protein 38 OS=Arabidopsis thaliana GN=LBD38 PE=2 SV=1
c58778_g2	IAA17	1.8147	1.4349	3.8877	Auxin-responsive protein IAA17 OS=Arabidopsis thaliana GN=IAA17 PE=1 SV=2
c71497_g2	ASPG1	1.617	1.7172	4.0251	Protein ASPARTIC PROTEASE IN GUARD CELL 1 OS=Arabidopsis thaliana GN=ASPG1 PE=1 SV=1
c63715_g5	ATL51	1.6237	1.9307	3.2959	RING-H2 finger protein ATL51 OS=Arabidopsis thaliana GN=ATL51 PE=2 SV=2
c42365_g1	--	1.7971	2.0365	3.6691	--
c55497_g1	At5g65660	1.9555	2.0966	3.4296	Uncharacterized protein At5g65660 OS=Arabidopsis thaliana GN=At5g65660 PE=2 SV=1
c59398_g1	pam16	2.2376	1.949	2.6675	Mitochondrial import inner membrane translocase subunit tim16 OS=Schizosaccharomyces pombe (strain 972 / ATCC 24843) GN=pam16 PE=3 SV=1
c39847_g1	--	2.1784	1.9929	2.7491	--
c59529_g1	--	2.4986	1.8206	2.6623	--
c116254_g1	--	2.3669	1.8506	2.527	--
c56492_g1	--	2.3114	1.9428	2.5476	--
c71196_g5	UXS2	2.1713	1.867	2.3807	UDP-glucuronic acid decarboxylase 2 OS=Arabidopsis thaliana GN=UXS2 PE=1 SV=1
c63062_g2	--	2.2137	1.8938	2.3979	--
c69040_g5	UXS4	2.105	1.9312	2.2296	UDP-glucuronic acid decarboxylase 4 OS=Arabidopsis thaliana GN=UXS4 PE=2 SV=1
c65016_g2	NACK1	2.1326	1.9321	2.2048	Kinesin-like protein NACK1 OS=Nicotiana tabacum GN=NACK1 PE=1 SV=1
c68280_g2	CHR4	2.158	1.937	2.197	Protein CHROMATIN REMODELING 4 OS=Arabidopsis thaliana GN=CHR4 PE=2 SV=1
c66358_g1	LETM1	2.0611	1.5103	2.409	LETM1 and EF-hand domain-containing protein 1, mitochondrial OS=Gallus gallus GN=LETM1 PE=2 SV=1
c70163_g1	--	1.9028	1.5839	2.407	--
c64341_g5	CDC48	2.1836	1.6657	2.5948	Cell division cycle protein 48 homolog OS=Glycine max GN=CDC48 PE=1 SV=1
c68712_g3	ABCC14	2.187	1.6813	2.5055	ABC transporter C family member 14 OS=Arabidopsis thaliana GN=ABCC14 PE=1 SV=1
c68411_g6	--	2.0806	1.7643	2.5923	--
c70451_g1	--	2.0294	1.7857	2.481	--
c66491_g2	HSFA8	1.9775	1.5284	2.8671	Heat stress transcription factor A-8 OS=Arabidopsis thaliana GN=HSFA8 PE=2 SV=1
c48685_g1	--	1.7065	1.2119	2.6923	--
c71399_g5	PLD1	1.7357	1.2374	2.859	Phospholipase D alpha 1 OS=Ricinus communis GN=PLD1 PE=1 SV=1
c71497_g1	ASPG1	2.0283	1.2557	2.7412	Protein ASPARTIC PROTEASE IN GUARD CELL 1 OS=Arabidopsis thaliana GN=ASPG1 PE=1 SV=1
c65968_g1	PER12	1.9069	1.3208	2.603	Peroxidase 12 OS=Arabidopsis thaliana GN=PER12 PE=1 SV=1
c65628_g1	--	2.4716	1.4974	3.131	--
c66383_g2	PDAT1	2.2947	1.6369	2.8789	Phospholipid:diacylglycerol acyltransferase 1 OS=Arabidopsis thaliana GN=PDAT1 PE=2 SV=1
c59945_g1	--	2.4608	1.6077	2.8109	--
c59815_g1	At1g14600	2.4371	1.6385	2.8048	Putative Myb family transcription factor At1g14600 OS=Arabidopsis thaliana GN=At1g14600 PE=2 SV=2
c54341_g1	RTNLB1	2.6378	1.1287	2.8811	Reticulon-like protein B1 OS=Arabidopsis thaliana GN=RTNLB1 PE=1 SV=1
c67882_g7	--	2.2551	1.2937	2.805	--
c53618_g1	--	2.3773	1.4211	2.6514	--
c66440_g1	--	1.4832	2.3354	2.4388	--
c62383_g2	At3g12360	1.3653	2.273	2.8357	Ankyrin repeat-containing protein At3g12360 OS=Arabidopsis thaliana GN=At3g12360 PE=2 SV=1
c59140_g1	--	1.4952	2.4654	2.7716	--
c66205_g2	ABCC3	1.4392	2.3304	2.6709	ABC transporter C family member 3 OS=Arabidopsis thaliana GN=ABCC3 PE=1 SV=1
c70560_g1	PRA1B4	1.3464	2.3165	2.6647	PRA1 family protein B4 OS=Arabidopsis thaliana GN=PRA1B4 PE=1 SV=1
c66205_g7	ABCC3	1.377	2.3581	2.6103	ABC transporter C family member 3 OS=Arabidopsis thaliana GN=ABCC3 PE=1 SV=1
c66024_g3	--	1.0036	2.3423	2.5469	--
c59985_g1	MYB44	1.1974	2.3975	3.0548	Transcription factor MYB44 OS=Arabidopsis thaliana GN=MYB44 PE=2 SV=1
c68486_g2	At1g67300	2.2664	2.6015	3.2615	Probable plastidic glucose transporter 2 OS=Arabidopsis thaliana GN=At1g67300 PE=2 SV=1
c49537_g1	--	2.4322	2.6788	3.2211	--
c57998_g1	PATL4	2.3823	2.8293	3.1529	Patellin-4 OS=Arabidopsis thaliana GN=PATL4 PE=1 SV=2
c61790_g4	--	2.172	2.4047	2.9607	--
c62340_g1	RANGAP2	2.4259	2.2854	2.9495	RAN GTPase-activating protein 2 OS=Arabidopsis thaliana GN=RANGAP2 PE=1 SV=2
c65970_g1	--	2.2077	2.2976	2.9002	--
c67179_g2	YOR059C	2.2592	2.1917	2.9295	Putative lipase YOR059C OS=Saccharomyces cerevisiae (strain ATCC 204508 / S288c) GN=YOR059C PE=1 SV=1
c62960_g2	Os06g0731800	2.3072	2.271	2.9599	Clathrin light chain 2 OS=Oryza sativa subsp. japonica GN=Os06g0731800 PE=2 SV=1
c71982_g6	--	2.228	2.3906	2.5936	--
c110319_g1	At3g61710	2.3989	2.0985	2.7682	Beclin-1-like protein OS=Arabidopsis thaliana GN=At3g61710 PE=2 SV=2
c67670_g1	--	2.5284	2.2286	2.7381	--
c66364_g2	--	2.1728	1.9514	3.2069	--
c63364_g2	PL10B	2.2643	1.9656	3.016	DEAD-box ATP-dependent RNA helicase 52B OS=Oryza sativa subsp. japonica GN=PL10B PE=2 SV=1
c56140_g1	--	2.2647	2.0387	3.0028	--
c71422_g2	UBC4	2.2576	2.0854	2.992	Ubiquitin-conjugating enzyme E2-23 kDa OS=Triticum aestivum GN=UBC4 PE=1 SV=1
c66228_g4	Tom1l2	1.868	1.9323	2.782	TOM1-like protein 2 OS=Mus musculus GN=Tom1l2 PE=2 SV=1
c39783_g1	B3GALT19	1.8516	1.9686	2.7947	Probable beta-1,3-galactosyltransferase 19 OS=Arabidopsis thaliana GN=B3GALT19 PE=2 SV=2
c2530_g1	CYP94A2	1.8025	2.0516	2.9976	Cytochrome P450 94A2 OS=Vicia sativa GN=CYP94A2 PE=2 SV=1
c61553_g3	--	1.9694	1.8656	3.0156	--
c63924_g1	SF21	1.8492	1.8867	3.074	Pollen-specific protein SF21 OS=Helianthus annuus GN=SF21 PE=2 SV=1
c67854_g2	CHUP1	1.8822	2.6508	3.077	Protein CHUP1, chloroplastic OS=Arabidopsis thaliana GN=CHUP1 PE=1 SV=1
c64137_g2	--	1.6628	2.4468	2.9282	--
c67655_g3	At2g33490	1.625	2.5788	3.0865	Uncharacterized protein At2g33490 OS=Arabidopsis thaliana GN=At2g33490 PE=4 SV=2
c65040_g1	RKL1	1.7957	2.3059	3.2121	Probable inactive receptor kinase At1g48480 OS=Arabidopsis thaliana GN=RKL1 PE=2 SV=1
c69052_g6	PP2CA	1.6647	2.3555	3.2759	Protein phosphatase 2C 37 OS=Arabidopsis thaliana GN=PP2CA PE=1 SV=1
c69238_g3	WRKY48	1.5502	2.132	3.2025	Probable WRKY transcription factor 48 OS=Arabidopsis thaliana GN=WRKY48 PE=2 SV=1
c64030_g6	CYPRO4	1.5869	2.243	3.1439	Protein CYPRO4 OS=Cynara cardunculus GN=CYPRO4 PE=2 SV=1
c48129_g1	CPK10	1.5565	2.0848	3.051	Calcium-dependent protein kinase 10 OS=Arabidopsis thaliana GN=CPK10 PE=1 SV=1
c56521_g1	--	1.6455	2.1713	2.9633	--
Group III
c67606_g6	--	1.9979	5.7561	5.7077	--
c46735_g1	--	2.5394	5.8361	6.1627	--
c69135_g1	CYP749A22	4.1293	5.7587	5.5546	Cytochrome P450 CYP749A22 OS=Panax ginseng PE=2 SV=1
c54693_g1	--	3.4803	5.0691	5.2217	--
c62313_g9	--	3.3939	5.3453	5.487	--
c55068_g1	--	1.1446	4.2484	4.7718	--
c69158_g1	NAC019	1.3177	4.496	5.5553	NAC domain-containing protein 19 OS=Arabidopsis thaliana GN=NAC019 PE=1 SV=1
c64168_g1	DREB2A	1.7503	4.7701	5.4272	Dehydration-responsive element-binding protein 2A OS=Oryza sativa subsp. japonica GN=DREB2A PE=2 SV=1
c69923_g2	AFP3	1.6058	3.0519	4.4347	Ninja-family protein AFP3 OS=Arabidopsis thaliana GN=AFP3 PE=1 SV=1
c64798_g4	3-oxo-Delta(4,5)-steroid5-beta-reductaseOS=Digitalislanata	1.7479	3.9535	4.2186	3-oxo-Delta(4,5)-steroid 5-beta-reductase OS=Digitalis lanata PE=1 SV=1
c58531_g1	LOG1	1.6642	3.9745	4.2661	Cytokinin riboside 5'-monophosphate phosphoribohydrolase LOG1 OS=Arabidopsis thaliana GN=LOG1 PE=1 SV=1
c64798_g5	VEP1	1.9084	3.7703	4.1206	3-oxo-Delta(4,5)-steroid 5-beta-reductase OS=Arabidopsis thaliana GN=VEP1 PE=1 SV=1
c41052_g1	At5g41590	1.7221	3.8441	4.001	Protein LURP-one-related 17 OS=Arabidopsis thaliana GN=At5g41590 PE=2 SV=2
c68511_g4	IKU2	1.0612	3.5776	3.9795	Receptor-like protein kinase HAIKU2 OS=Arabidopsis thaliana GN=IKU2 PE=1 SV=1
c68511_g2	IKU2	1.3147	3.8135	4.3208	Receptor-like protein kinase HAIKU2 OS=Arabidopsis thaliana GN=IKU2 PE=1 SV=1
c71007_g2	SRO2	1.4614	2.9694	3.8264	Probable inactive poly [ADP-ribose] polymerase SRO2 OS=Arabidopsis thaliana GN=SRO2 PE=1 SV=1
c50698_g3	HCC1	1.345	2.9658	3.285	Protein SCO1 homolog 1, mitochondrial OS=Arabidopsis thaliana GN=HCC1 PE=2 SV=1
c40980_g1	--	1.1457	3.078	3.4017	--
c63089_g3	Mcu	2.1773	3.6294	3.5466	Calcium uniporter protein, mitochondrial OS=Mus musculus GN=Mcu PE=1 SV=2
c65157_g1	--	1.8477	3.3332	3.6332	--
c70960_g1	TMK1	1.9343	2.9965	3.5176	Probable receptor protein kinase TMK1 OS=Arabidopsis thaliana GN=TMK1 PE=1 SV=1
c71551_g1	E2FE	1.9907	3.1275	3.3208	E2F transcription factor-like E2FE OS=Arabidopsis thaliana GN=E2FE PE=2 SV=1
c65552_g3	LEA14-A	4.7152	1.7883	5.8768	Late embryogenesis abundant protein Lea14-A OS=Gossypium hirsutum GN=LEA14-A PE=2 SV=1
c50898_g1	--	4.7106	2.2455	5.9898	--
c51503_g1	--	2.5451	1.7456	6.3787	--
c48796_g1	--	2.7839	1.79	5.6825	--
c63576_g6	NCED3	2.605	1.8464	5.5878	9-cis-epoxycarotenoid dioxygenase NCED3, chloroplastic OS=Phaseolus vulgaris GN=NCED1 PE=2 SV=1
c141108_g1	--	3.3275	2.6556	4.2221	--
c46769_g2	LEA5	3.2611	2.8835	4.0628	Late embryogenesis abundant protein Lea5 OS=Citrus sinensis GN=LEA5 PE=2 SV=1
c59996_g2	BACOVA_02659	3.547	3.3013	3.6119	Beta-glucosidase BoGH3B OS=Bacteroides ovatus (strain ATCC 8483 / DSM 1896 / JCM 5824 / NCTC 11153) GN=BACOVA_02659 PE=1 SV=1
c23862_g1	ATL42	3.454	3.3065	4.191	E3 ubiquitin-protein ligase ATL42 OS=Arabidopsis thaliana GN=ATL42 PE=1 SV=2
c62324_g1	CNGC16	3.529	3.4394	4.1239	Probable cyclic nucleotide-gated ion channel 16 OS=Arabidopsis thaliana GN=CNGC16 PE=2 SV=1
c46864_g2	B3GALT6	3.1632	4.0051	4.3567	Probable beta-1,3-galactosyltransferase 6 OS=Arabidopsis thaliana GN=B3GALT6 PE=2 SV=1
c67169_g11	At1g32860	6.2594	3.8501	7.7787	Glucan endo-1,3-beta-glucosidase 11 OS=Arabidopsis thaliana GN=At1g32860 PE=1 SV=1
c57464_g1	GS	2.7176	3.6587	4.0097	Glutamine synthetase OS=Hordeum vulgare PE=2 SV=1
c47029_g1	EMB1187	2.8002	3.4288	4.2018	Probable ethanolamine kinase OS=Arabidopsis thaliana GN=EMB1187 PE=2 SV=1
c66547_g1	fosB	2.5155	3.5051	4.2121	Metallothiol transferase FosB OS=Geobacillus thermodenitrificans (strain NG80-2) GN=fosB PE=3 SV=1
c26954_g1	SCAMP4	3.5364	1.9742	3.9805	Secretory carrier-associated membrane protein 4 OS=Arabidopsis thaliana GN=SCAMP4 PE=2 SV=1
c70267_g1	HIR4	3.4961	2.3154	3.8222	Hypersensitive-induced response protein 4 OS=Arabidopsis thaliana GN=HIR4 PE=1 SV=1
c67052_g3	HAK25	3.6793	2.3986	4.4843	Potassium transporter 25 OS=Oryza sativa subsp. japonica GN=HAK25 PE=2 SV=1
c56426_g1	--	3.4778	2.4465	4.2481	--
c66609_g1	--	3.5288	2.4505	4.0382	--
c52242_g1	--	4.2852	2.3563	4.8787	--
c116706_g1	--	3.7673	2.893	5.1244	--
c57705_g3	MYB306	3.3854	3.1628	5.0774	Myb-related protein 306 OS=Antirrhinum majus GN=MYB306 PE=2 SV=1
c60207_g1	--	4.4787	4.2595	4.8632	--
c52549_g1	--	3.7487	3.8008	4.4747	--
c47523_g1	--	3.9622	3.8432	4.3909	--
c64952_g2	BAM3	3.8953	3.7427	5.0265	Beta-amylase 3, chloroplastic OS=Arabidopsis thaliana GN=BAM3 PE=1 SV=3
c72033_g1	--	3.668	3.8114	4.7412	--
c61411_g2	NDB2	4.0968	3.9762	5.3499	External alternative NAD(P)H-ubiquinone oxidoreductase B2, mitochondrial OS=Arabidopsis thaliana GN=NDB2 PE=1 SV=1
c36990_g1	NAC007	3.86	4.4681	5.6255	NAC domain-containing protein 7 OS=Arabidopsis thaliana GN=NAC007 PE=2 SV=2
c68284_g3	--	3.2132	4.7932	4.8709	--
c10746_g1	--	2.9771	4.4228	5.4529	--
c61600_g1	--	3.3584	4.3571	5.0673	--
c55581_g1	PIP1-5	2.9178	4.3036	4.9408	Probable aquaporin PIP1-5 OS=Arabidopsis thaliana GN=PIP1-5 PE=2 SV=2
c57308_g1	Geob_3294	3.0286	4.4257	5.0305	NAD(P)H dehydrogenase (quinone) OS=Geobacter daltonii (strain DSM 22248 / JCM 15807 / FRC-32) GN=Geob_3294 PE=3 SV=1
c53142_g1	AFP2	2.0063	3.4824	5.1398	Ninja-family protein AFP2 OS=Arabidopsis thaliana GN=AFP2 PE=1 SV=1
c30571_g1	DREB2C	2.7229	3.1611	4.9482	Dehydration-responsive element-binding protein 2C OS=Arabidopsis thaliana GN=DREB2C PE=2 SV=2
c53331_g1	--	2.774	3.4145	5.1905	--
c70571_g8	ERF053	2.3613	3.7291	6.2653	Ethylene-responsive transcription factor ERF053 OS=Arabidopsis thaliana GN=ERF053 PE=2 SV=1
c71230_g2	--	3.1815	3.784	5.2771	--
c60696_g1	XTH23	2.9109	3.8391	5.5253	Probable xyloglucan endotransglucosylase/hydrolase protein 23 OS=Arabidopsis thaliana GN=XTH23 PE=2 SV=1
c52502_g1	MYB39	3.0805	3.866	5.6104	Transcription factor MYB39 OS=Arabidopsis thaliana GN=MYB39 PE=2 SV=1
c49888_g1	AFP2	2.4902	3.7786	5.4573	Ninja-family protein AFP2 OS=Arabidopsis thaliana GN=AFP2 PE=1 SV=1
c69239_g5	DDB_G0290631	2.8252	4.0276	5.3438	PXMP2/4 family protein 4 OS=Dictyostelium discoideum GN=DDB_G0290631 PE=3 SV=1
c69976_g6	HMGR1	3.392	3.6699	6.0477	3-hydroxy-3-methylglutaryl-coenzyme A reductase 1 OS=Hevea brasiliensis GN=HMGR1 PE=2 SV=1
c50138_g1	--	3.3089	3.1448	5.5566	--
c69694_g3	HMGR2	3.0814	3.4454	5.7544	3-hydroxy-3-methylglutaryl-coenzyme A reductase 2 (Fragment) OS=Hevea brasiliensis GN=HMGR2 PE=2 SV=1
