# Supplementary material for: Global Transcriptional Analysis Reveals the Complex Relationship between Tea Quality, Leaf Senescence and the Responses to Cold-Drought Combined Stress in Camellia sinensis
Source: Front Plant Sci. 2016 Dec 9;7:1858. doi: 10.3389/fpls.2016.01858 (PMC5145883; doi:10.3389/fpls.2016.01858)
Supplement: Supplementary Table 10 — List of DEGs involved in the volatile, flavonoid and theanine biosynthetic pathway. [file Table10.XLSX]

## Sheet: Flavonoid
Supplementary Table 10. List of DEGs involved in the volatile, flavonoid and theanine biosynthetic pathway.
DEGs involved in the flavonoid biosynthetic pathway
Unigene id	gene symbol	CTvsCK_fold change	DTvsCK_fold change	CDvsCK_fold change	gene description
c56763_g1	4CL	0	1.4728	UP	4-coumarate-CoA ligase
c56763_g2	4CL	1.1465	1.5595	UP	4-coumarate-CoA ligase
c68614_g1	4CL	0	2.8026	UP	4-coumarate-CoA ligase
c68614_g3	4CL	0	3.5257	FALSE	4-coumarate-CoA ligase
c35359_g1	C4H	1.5666	3.6949	UP	cinnamic acid 4-hydroxylase
c64229_g2	C4H	0.96643	0.084438	FALSE	cinnamic acid 4-hydroxylase
c35261_g1	CHI	2.872	-0.85342	UP	chalcone isomerase
c65378_g3	CHI	1.5821	0.27255	UP	chalcone isomerase
c41714_g1	CHS	2.2358	4.0622	FALSE	chalcone synthase
c54155_g1	CHS	0	3.9487	FALSE	chalcone synthase
c60561_g1	CHS	4.6982	1.0776	UP	chalcone synthase
c60561_g2	CHS	3.0718	-1.041	FALSE	chalcone synthase
c115223_g1	DFR	-5.4216	-4.071	DOWN	dihydroflavonol 4-reductase
c57775_g1	DFR	2.9764	-1.4476	FALSE	dihydroflavonol 4-reductase
c65751_g3	DFR	-1.8326	-1.4391	DOWN	dihydroflavonol 4-reductase
c60790_g3	DFR	2.0381	-1.7931	FALSE	dihydroflavonol 4-reductase
c69327_g1	DFR	0	2.4738	UP	dihydroflavonol 4-reductase
c66651_g1	F3′,5′H	2.0187	0.50215	UP	flavonoid 3′,5′-hydroxylase
c67455_g2	F3H	3.0999	-0.63247	UP	flavanone 3-hydroxylase
c46022_g1	FLS	8.7902	#NAME?	UP	flavonol synthase
c61168_g2	FLS	7.2357	2.3138	UP	flavonol synthase
c61168_g3	FLS	8.7334	0.39183	UP	flavonol synthase
c74756_g1	FLS	Inf	Inf	UP	flavonol synthase
c61130_g1	LAR	-1.302	-1.3472	FALSE	leucocyanidin reductase
c60828_g1	LDOX	0	9.0277	UP	leucoanthocyanidin oxidase
c75004_g1	LDOX	1.338	-1.5138	FALSE	leucoanthocyanidin oxidase
c24808_g1	PAL	3.7826	-0.40664	FALSE	phenylalanine ammonia-lyase
c67335_g2	PAL	0	2.3767	FALSE	phenylalanine ammonia-lyase
c67335_g3	PAL	3.9769	0.0015051	UP	phenylalanine ammonia-lyase
c67335_g4	PAL	0	1.9064	FALSE	phenylalanine ammonia-lyase
c33247_g1	UFGT	0	-1.7327	UP	UDP-glucose: flavonoid 3-O-glucosyl transferase
c65406_g1	UFGT	1.8869	0.64335	UP	UDP-glucose: flavonoid 3-O-glucosyl transferase
c69064_g2	UFGT	0	1.087	UP	UDP-glucose: flavonoid 3-O-glucosyl transferase
c71446_g1	UFGT	1.4502	0.34865	UP	UDP-glucose: flavonoid 3-O-glucosyl transferase

## Sheet: Theanine
Supplementary Table 10. List of DEGs involved in the volatile, flavonoid and theanine biosynthetic pathway.
DEGs involved in the theanine biosynthetic pathway
Unigene id	gene symbol	CTvsCK_fold change	DTvsCK_fold change	CDvsCK_fold change	gene description
c115643_g1	ADC	0	4.8118	3.5937	arginine decarboxylase
c69335_g2	ADC	1.8059	5.0066	3.7463	arginine decarboxylase
c80039_g1	ADC	2.2578	5.6362	4.4652	arginine decarboxylase
c71073_g1	ALT	0.81956	0	1.1969	alanine aminotransferase
c71682_g5	GLS	0	-1.752	-1.0396	glutaminase
c69158_g3	GS	-1.2388	-2.2448	-1.9718	glutamine synthetase
c69565_g3	GS	-1.2791	-2.4951	-1.9369	glutamine synthetase
c71668_g4	GOGAT	-1.2003	-2.3612	-1.6614	glutamate synthase
c71668_g5	GOGAT	-1.7034	1.3556	0	glutamate synthase
c71377_g3	GOGAT	-1.6476	0	0	glutamate synthase
c71377_g1	GOGAT	-1.6321	0	0	glutamate synthase
c64098_g2	GOGAT	-0.95892	-2.1514	-1.2616	glutamate synthase
c136778_g1	GOGAT	0	3.4549	0	glutamate synthase
c71377_g2	GOGAT	0	3.3771	0	glutamate synthase

## Sheet: Volatiles 
Supplementary Table 10. List of DEGs involved in the volatile, flavonoid and theanine biosynthetic pathway.
DEGs involved in the volatile biosynthetic pathway
Unigene id	gene symbol	CTvsCK_fold change	DTvsCK_fold change	CDvsCK_fold change	gene description
Biosynthesis of volatile fatty acid derivatives
c44600_g2	ADH1	0	0	Inf	Alcohol dehydrogenase 1 OS=Oryza sativa subsp. japonica GN=ADH1 PE=2 SV=2
c60843_g3	ADH2	0	0	3.5311	Alcohol dehydrogenase 2 OS=Oryza sativa subsp. japonica GN=ADH2 PE=2 SV=2
c44600_g1	ADH2	0	0	4.6075	Alcohol dehydrogenase 2 OS=Oryza sativa subsp. japonica GN=ADH2 PE=2 SV=2
c69200_g1	ADH3	1.2562	0	1.5373	Alcohol dehydrogenase 3 OS=Solanum tuberosum GN=ADH3 PE=2 SV=1
c57590_g1	LOX2.1	-2.6314	-3.3941	-3.6726	Linoleate 13S-lipoxygenase 2-1, chloroplastic OS=Solanum tuberosum GN=LOX2.1 PE=1 SV=1
c70024_g1	LOX2.1	-2.4338	0	-2.0349	Linoleate 13S-lipoxygenase 2-1, chloroplastic OS=Solanum tuberosum GN=LOX2.1 PE=1 SV=1
c69658_g5	LOX2.1	-2.3131	0	-1.8377	Linoleate 13S-lipoxygenase 2-1, chloroplastic OS=Solanum tuberosum GN=LOX2.1 PE=1 SV=1
c64837_g1	LOX3.1	-2.0254	0	0	Linoleate 13S-lipoxygenase 3-1, chloroplastic OS=Solanum tuberosum GN=LOX3.1 PE=1 SV=1
c48317_g1	LOX6	0	0	-1.0253	Lipoxygenase 6, chloroplastic OS=Arabidopsis thaliana GN=LOX6 PE=2 SV=1
c70188_g5	LOX1.5	-1.7642	-1.4413	-2.2716	Probable linoleate 9S-lipoxygenase 5 OS=Solanum tuberosum GN=LOX1.5 PE=2 SV=1
c65895_g1	LOX1.5	0	7.915	3.2847	Probable linoleate 9S-lipoxygenase 5 OS=Solanum tuberosum GN=LOX1.5 PE=2 SV=1
c65895_g2	LOX1.5	0	7.3169	3.1075	Probable linoleate 9S-lipoxygenase 5 OS=Solanum tuberosum GN=LOX1.5 PE=2 SV=1
c67412_g1	LOX1.7	0	-1.5936	0	Probable linoleate 9S-lipoxygenase 7 OS=Solanum tuberosum GN=LOX1.7 PE=2 SV=1
c63116_g1	BSMT1	-2.222	-2.0021	-3.3491	Salicylate/benzoate carboxyl methyltransferase OS=Arabidopsis thaliana GN=BSMT1 PE=1 SV=1
Biosynthesis of volatile terpenes
c66674_g2	TES	3.1065	-1.7571	0	Alpha-terpineol synthase, chloroplastic OS=Magnolia grandiflora PE=1 SV=1
c71276_g2	TPS5	Inf	0	0	(3S,6E)-nerolidol synthase 1 OS=Fragaria ananassa PE=1 SV=1
c60106_g1	TPS10	1.684	0	0	Terpene synthase 10 OS=Ricinus communis GN=TPS10 PE=2 SV=1
c41763_g1	TPS13	6.7682	0	0	Probable terpene synthase 13 OS=Ricinus communis GN=TPS13 PE=3 SV=1
c3658_g1	TPS2	Inf	Inf	0	Beta-sesquiphellandrene synthase OS=Sorghum bicolor GN=TPS2 PE=1 SV=2
Biosynthesis of volatile phenylpropanoids/benzenoids
c24808_g1	PAL	3.7826	0	0	Phenylalanine ammonia-lyase OS=Helianthus annuus GN=PAL PE=2 SV=2
c67335_g3	PAL	3.9769	0	1.6044	Phenylalanine ammonia-lyase OS=Camellia sinensis GN=PAL PE=2 SV=1
c67335_g2	PAL	0	2.3767	0	Phenylalanine ammonia-lyase OS=Camellia sinensis GN=PAL PE=2 SV=1
c67335_g4	PAL	0	1.9064	0	Phenylalanine ammonia-lyase OS=Camellia sinensis GN=PAL PE=2 SV=1
Biosynthesis of carotenoid derived aroma compounds
c71986_g1	CCD4	1.7252	-1.532	0	Probable carotenoid cleavage dioxygenase 4, chloroplastic OS=Arabidopsis thaliana GN=CCD4 PE=1 SV=1
c71691_g2	CCD	0	0	-1.0708	Carotenoid 9,10(9',10')-cleavage dioxygenase OS=Crocus sativus GN=CCD PE=1 SV=1
Biosynthesis of glycosidically-bound volatile compounds
c65871_g3	BGLU11	-1.2923	-2.1822	-2.5776	Beta-glucosidase 11 OS=Arabidopsis thaliana GN=BGLU11 PE=2 SV=2
c65887_g4	BGLU12	0	-2.0662	0	Beta-glucosidase 12 OS=Oryza sativa subsp. japonica GN=BGLU12 PE=2 SV=2
c65828_g1	BGLU17	1.0963	0	0	Beta-glucosidase 17 OS=Arabidopsis thaliana GN=BGLU17 PE=2 SV=1
c60382_g1	BGLU18	-3.4116	-2.0404	-3.8716	Beta-glucosidase 18 OS=Oryza sativa subsp. japonica GN=BGLU18 PE=3 SV=2
c68995_g1	BGLU18	0	4.5488	5.1604	Beta-glucosidase 18 OS=Oryza sativa subsp. japonica GN=BGLU18 PE=3 SV=2
c60382_g2	BGLU18	0	2.9843	0	Beta-glucosidase 18 OS=Oryza sativa subsp. japonica GN=BGLU18 PE=3 SV=2
c69156_g3	BGLU42	1.1918	1.5946	0	Beta-glucosidase 42 OS=Arabidopsis thaliana GN=BGLU42 PE=2 SV=1
c65771_g8	BGLU44	0	-1.4779	-1.5895	Beta-glucosidase 44 OS=Arabidopsis thaliana GN=BGLU44 PE=2 SV=1
c56764_g1	BGLU6	0	2.9306	0	Beta-glucosidase 6 OS=Oryza sativa subsp. japonica GN=BGLU6 PE=1 SV=1
c42556_g2	BGLU14	0	3.8332	0	Probable inactive beta-glucosidase 14 OS=Oryza sativa subsp. japonica GN=BGLU14 PE=2 SV=2
c70883_g5	BGLU23	0	-1.8229	-1.7616	Putative beta-glucosidase 23 OS=Oryza sativa subsp. japonica GN=BGLU23 PE=5 SV=2
c61619_g1	BGLU41	0	1.8585	0	Putative beta-glucosidase 41 OS=Arabidopsis thaliana GN=BGLU41 PE=3 SV=2
