# Supplementary material for: Global Transcriptional Analysis Reveals the Complex Relationship between Tea Quality, Leaf Senescence and the Responses to Cold-Drought Combined Stress in Camellia sinensis
Source: Front Plant Sci. 2016 Dec 9;7:1858. doi: 10.3389/fpls.2016.01858 (PMC5145883; doi:10.3389/fpls.2016.01858)
Supplement: Supplementary Table 11 — List of DEGs in the regulatory model. [file Table11.XLSX]

## Sheet: Sheet1
Supplementary Table 11. List of DEGs in the regulatory model.
Unigene id	gene symbol	CTvsCK_fold change	DTvsCK_fold change	CDvsCK_fold change	gene description
c69544_g1	RBOHA	0	2.4347	1.4142	Respiratory burst oxidase homolog protein A OS=Solanum tuberosum GN=RBOHA PE=1 SV=1
c69544_g2	RBOHF	0	2.3325	1.2131	Respiratory burst oxidase homolog protein F OS=Arabidopsis thaliana GN=RBOHF PE=1 SV=1
c68642_g5	RBOHA	0	2.248	0	Respiratory burst oxidase homolog protein A OS=Solanum tuberosum GN=RBOHA PE=1 SV=1
c66452_g2	RBOHC	0	3.449	0	Respiratory burst oxidase homolog protein C OS=Solanum tuberosum GN=RBOHC PE=1 SV=2
c66452_g1	RBOHC	0	3.3113	0	Respiratory burst oxidase homolog protein C OS=Solanum tuberosum GN=RBOHC PE=1 SV=2
c60082_g2	GLO1	1.2461	3.7843	1.1512	Peroxisomal (S)-2-hydroxy-acid oxidase OS=Spinacia oleracea PE=1 SV=1
c69123_g2	GLO5	0	2.1256	0	Peroxisomal (S)-2-hydroxy-acid oxidase OS=Spinacia oleracea PE=1 SV=1
c53930_g1	GLO5	0	-1.7397	-1.9255	Peroxisomal (S)-2-hydroxy-acid oxidase GLO5 OS=Arabidopsis thaliana GN=GLO5 PE=1 SV=1
c71896_g1	GLO4	0	0	-1.1494	Peroxisomal (S)-2-hydroxy-acid oxidase GLO4 OS=Arabidopsis thaliana GN=GLO4 PE=2 SV=1
c59904_g2	GLO2	1.9641	4.791	1.9036	Peroxisomal (S)-2-hydroxy-acid oxidase GLO2 OS=Arabidopsis thaliana GN=GLO2 PE=1 SV=1
c123749_g1	APX2	0	0	2.1945	L-ascorbate peroxidase 2, cytosolic OS=Oryza sativa subsp. japonica GN=APX2 PE=1 SV=1
c71461_g4	APX6	0	0	4.2976	Probable L-ascorbate peroxidase 6, chloroplastic OS=Oryza sativa subsp. japonica GN=APX6 PE=2 SV=1
c56526_g1	PER25	0	0	3.8075	Peroxidase 25 OS=Arabidopsis thaliana GN=PER25 PE=2 SV=2
c36913_g1	PER48	0	0	3.1377	Putative Peroxidase 48 OS=Arabidopsis thaliana GN=PER48 PE=3 SV=3
c61898_g1	GPX6	1.1291	0	1.6125	Probable phospholipid hydroperoxide glutathione peroxidase 6, mitochondrial OS=Arabidopsis thaliana GN=GPX6 PE=2 SV=2
c66423_g1	GPX8	1.1076	0	1.0163	Probable glutathione peroxidase 8 OS=Arabidopsis thaliana GN=GPX8 PE=2 SV=1
c50949_g1	GPX6	0.95168	0	1.6128	Probable phospholipid hydroperoxide glutathione peroxidase OS=Spinacia oleracea PE=2 SV=1
c61795_g1	GPX7	1.2779	0	0	Putative glutathione peroxidase 7, chloroplastic OS=Arabidopsis thaliana GN=GPX7 PE=3 SV=2
c58132_g1	GSTU17	3.0751	0	1.3545	Glutathione S-transferase U17 OS=Arabidopsis thaliana GN=GSTU17 PE=2 SV=1
c57275_g1	GSTU17	0	0	5.2423	Glutathione S-transferase U17 OS=Arabidopsis thaliana GN=GSTU17 PE=2 SV=1
c5445_g1	FTSH5	0	0	-0.89585	ATP-dependent zinc metalloprotease FTSH, chloroplastic OS=Nicotiana tabacum GN=FTSH PE=2 SV=2
c65838_g1	FTSH6	-5.3871	0	-2.6917	ATP-dependent zinc metalloprotease FTSH 6, chloroplastic OS=Arabidopsis thaliana GN=FTSH6 PE=2 SV=1
c66411_g10	FTSH4	-1.094	0	-2.299	ATP-dependent zinc metalloprotease FTSH 4, mitochondrial OS=Arabidopsis thaliana GN=FTSH4 PE=1 SV=2
c67649_g2	CLH2	0	5.3025	0	Chlorophyllase-2, chloroplastic OS=Arabidopsis thaliana GN=CLH2 PE=1 SV=1
c65586_g1	CAO	0	-1.8315	0	Chlorophyllide a oxygenase, chloroplastic OS=Arabidopsis thaliana GN=CAO PE=1 SV=1
c71656_g2	FAD3	0	0	1.8346	Omega-3 fatty acid desaturase, endoplasmic reticulum OS=Nicotiana tabacum GN=FAD3 PE=2 SV=1
c48772_g1	FAD7	1.7809	-1.5499	0	Omega-3 fatty acid desaturase, chloroplastic OS=Sesamum indicum GN=FAD7 PE=2 SV=1
c58339_g1	FAD7A-1	1.9411	-1.573	0	Omega-3 fatty acid desaturase, chloroplastic OS=Ricinus communis GN=FAD7A-1 PE=2 SV=1
c66624_g2	CALS8	0	0	1.5088	Putative callose synthase 8 OS=Arabidopsis thaliana GN=CALS8 PE=2 SV=2
c69773_g4	CALS10	0	0	0.91763	Callose synthase 10 OS=Arabidopsis thaliana GN=CALS10 PE=2 SV=5
c71026_g2	CALS12	0	0	2.622	Callose synthase 12 OS=Arabidopsis thaliana GN=CALS12 PE=2 SV=1
c71026_g1	CALS12	0	0	0.93893	Callose synthase 12 OS=Arabidopsis thaliana GN=CALS12 PE=2 SV=1
c55616_g1	GA2OX8	0	0	5.1674	Gibberellin 2-beta-dioxygenase 8 OS=Arabidopsis thaliana GN=GA2OX8 PE=1 SV=2
c26631_g1	ARR9	0	0	2.1109	Two-component response regulator ARR9 OS=Arabidopsis thaliana GN=ARR9 PE=1 SV=1
c52433_g1	XERICO	0	0	3.0858	Probable E3 ubiquitin-protein ligase XERICO OS=Arabidopsis thaliana GN=XERICO PE=1 SV=1
c44256_g1	XERICO	0	0	2.3838	Probable E3 ubiquitin-protein ligase XERICO OS=Arabidopsis thaliana GN=XERICO PE=1 SV=1
c63576_g6	NCED3	2.605	1.8464	5.5878	9-cis-epoxycarotenoid dioxygenase NCED3, chloroplastic OS=Phaseolus vulgaris GN=NCED3 PE=2 SV=1
c63576_g7	NCED3	0	4.1568	5.8993	9-cis-epoxycarotenoid dioxygenase NCED3, chloroplastic OS=Phaseolus vulgaris GN=NCED3 PE=2 SV=1
c69052_g6	PP2CA	1.6647	2.3555	3.2759	Protein phosphatase 2C 37 OS=Arabidopsis thaliana GN=PP2CA PE=1 SV=1
c62613_g1	PP2C5	-2.6379	0	0	Probable protein phosphatase 2C 30 OS=Arabidopsis thaliana GN=PP2C5 PE=2 SV=1
c64816_g1	PP2C3/AIP1	1.8643	2.6018	3.6296	Protein phosphatase 2C 3 OS=Arabidopsis thaliana GN=AIP1 PE=1 SV=1
c67103_g3	PYL8	0.90042	1.5447	1.0805	Abscisic acid receptor PYL8 OS=Arabidopsis thaliana GN=PYL8 PE=1 SV=1
c62159_g8	PYL6	0	2.821	2.6292	Abscisic acid receptor PYL6 OS=Arabidopsis thaliana GN=PYL6 PE=1 SV=1
c59352_g1	PYL9	0	1.8969	1.6745	Abscisic acid receptor PYL9 OS=Arabidopsis thaliana GN=PYL9 PE=1 SV=1
c87212_g1	PYL8	0	0	1.824	Abscisic acid receptor PYL8 OS=Arabidopsis thaliana GN=PYL8 PE=1 SV=1
c103908_g1	PYL8	0	0	1.0379	Abscisic acid receptor PYL8 OS=Arabidopsis thaliana GN=PYL8 PE=1 SV=1
c69898_g2	SUC2	6.1771	6.0989	8.5889	Sucrose transport protein 2 OS=Spinacia oleracea PE=2 SV=1
c46069_g1	SUC7	4.8361	4.8019	7.4923	Sucrose transport protein 7 OS=Spinacia oleracea PE=2 SV=1
c65766_g1	ABF2	0	1.5309	2.1989	ABSCISIC ACID-INSENSITIVE 5-like protein 5 OS=Arabidopsis thaliana GN=ABF2 PE=1 SV=1
c46769_g2	LEA5	3.2611	2.8835	4.0628	Late embryogenesis abundant protein Lea5 OS=Citrus sinensis GN=LEA5 PE=2 SV=1
c65552_g3	LEA14-A	4.7152	1.7883	5.8768	Late embryogenesis abundant protein Lea14-A OS=Gossypium hirsutum GN=LEA14-A PE=2 SV=1
c66491_g2	HSFA8	1.9775	1.5284	2.8671	Heat stress transcription factor A-8 OS=Arabidopsis thaliana GN=HSFA8 PE=2 SV=1
c30571_g1	DREB2C	2.7229	3.1611	4.9482	Dehydration-responsive element-binding protein 2C OS=Arabidopsis thaliana GN=DREB2C PE=2 SV=2
c64168_g1	DREB2A	1.7503	4.7701	5.4272	Dehydration-responsive element-binding protein 2A OS=Oryza sativa subsp. japonica GN=DREB2A PE=2 SV=1
c59210_g1	GRF7	2.2007	0	1.4495	Growth-regulating factor 7 OS=Arabidopsis thaliana GN=GRF7 PE=2 SV=1
c71106_g1	CAMTA3	0	0	0.91737	Calmodulin-binding transcription activator 3 OS=Arabidopsis thaliana GN=CAMTA3 PE=1 SV=1
c24529_g1	DREB1C/CBF2	5.8365	0	4.723	Dehydration-responsive element-binding protein 1C OS=Arabidopsis thaliana GN=DREB1C PE=2 SV=1
c24070_g1	RD29B/LTI65	0	0	7.9373	Low-temperature-induced 65 kDa protein OS=Arabidopsis thaliana GN=LTI65 PE=2 SV=2
c61690_g1	ICE1	0	-1.4733	0	Transcription factor ICE1 OS=Arabidopsis thaliana GN=SCRM PE=1 SV=1
c64318_g1	DREB1A/CBF3	1.0297	0	0	Dehydration-responsive element-binding protein 1A OS=Arabidopsis thaliana GN=DREB1A PE=1 SV=2
c65424_g2	ARF19	-1.9834	0	-0.92403	Auxin response factor 19 OS=Oryza sativa subsp. japonica GN=ARF19 PE=2 SV=2
c69026_g2	HMG1	2.4403	0	1.8685	3-hydroxy-3-methylglutaryl-coenzyme A reductase 1 OS=Solanum tuberosum GN=HMG1 PE=2 SV=1
c45978_g1	DREB1D/CBF4	-1.8092	0	0	Dehydration-responsive element-binding protein 1D OS=Arabidopsis thaliana GN=DREB1D PE=2 SV=1
c57590_g1	LOX2.1	-2.6314	-3.3941	-3.6726	Linoleate 13S-lipoxygenase 2-1, chloroplastic OS=Solanum tuberosum GN=LOX2.1 PE=1 SV=1
c70024_g1	LOX2.1	-2.4338	0	-2.0349	Linoleate 13S-lipoxygenase 2-1, chloroplastic OS=Solanum tuberosum GN=LOX2.1 PE=1 SV=1
c69658_g5	LOX2.1	-2.3131	0	-1.8377	Linoleate 13S-lipoxygenase 2-1, chloroplastic OS=Solanum tuberosum GN=LOX2.1 PE=1 SV=1
c64837_g1	LOX3.1	-2.0254	0	0	Linoleate 13S-lipoxygenase 3-1, chloroplastic OS=Solanum tuberosum GN=LOX3.1 PE=1 SV=1
c48317_g1	LOX6	0	0	-1.0253	Lipoxygenase 6, chloroplastic OS=Arabidopsis thaliana GN=LOX6 PE=2 SV=1
c70188_g5	LOX1.5	-1.7642	-1.4413	-2.2716	Probable linoleate 9S-lipoxygenase 5 OS=Solanum tuberosum GN=LOX1.5 PE=2 SV=1
c65895_g1	LOX1.5	0	7.915	3.2847	Probable linoleate 9S-lipoxygenase 5 OS=Solanum tuberosum GN=LOX1.5 PE=2 SV=1
c65895_g2	LOX1.5	0	7.3169	3.1075	Probable linoleate 9S-lipoxygenase 5 OS=Solanum tuberosum GN=LOX1.5 PE=2 SV=1
c67412_g1	LOX1.7	0	-1.5936	0	Probable linoleate 9S-lipoxygenase 7 OS=Solanum tuberosum GN=LOX1.7 PE=2 SV=1
c63116_g1	BSMT1	-2.222	-2.0021	-3.3491	Salicylate/benzoate carboxyl methyltransferase OS=Arabidopsis thaliana GN=BSMT1 PE=1 SV=1
c66674_g2	TES	3.1065	-1.7571	0	Alpha-terpineol synthase, chloroplastic OS=Magnolia grandiflora PE=1 SV=1
c60106_g1	TPS10	1.684	0	0	Terpene synthase 10 OS=Ricinus communis GN=TPS10 PE=2 SV=1
c41763_g1	TPS13	6.7682	0	0	Probable terpene synthase 13 OS=Ricinus communis GN=TPS13 PE=3 SV=1
c71986_g1	CCD4	1.7252	-1.532	0	Probable carotenoid cleavage dioxygenase 4, chloroplastic OS=Arabidopsis thaliana GN=CCD4 PE=1 SV=1
c71691_g2	CCD	0	0	-1.0708	Carotenoid 9,10(9',10')-cleavage dioxygenase OS=Crocus sativus GN=CCD PE=1 SV=1
c52912_g1	Amy1	4.586	0	0	Alpha-amylase 1 OS=Mus musculus GN=Amy1 PE=1 SV=2
c67273_g1	AMY1.1	1.4634	0	1.7719	Alpha-amylase OS=Vigna mungo GN=AMY1.1 PE=2 SV=1
c19322_g1	BAM1	-3.5631	0	0	Beta-amylase 1, chloroplastic OS=Arabidopsis thaliana GN=BAM1 PE=1 SV=1
c69482_g1	BAM1	0	2.3175	3.4045	Beta-amylase 1, chloroplastic OS=Arabidopsis thaliana GN=BAM1 PE=1 SV=1
c47006_g1	BAM2	0	1.7552	0	Beta-amylase 2, chloroplastic OS=Arabidopsis thaliana GN=BAM2 PE=1 SV=2
c28445_g1	BAM2	0	2.7269	2.5045	Beta-amylase 2, chloroplastic OS=Arabidopsis thaliana GN=BAM2 PE=1 SV=2
c64952_g3	BAM3	5.0854	0	4.0761	Beta-amylase 3, chloroplastic OS=Arabidopsis thaliana GN=BAM3 PE=1 SV=3
c64952_g2	BAM3	3.8953	3.7427	5.0265	Beta-amylase 3, chloroplastic OS=Arabidopsis thaliana GN=BAM3 PE=1 SV=3
c66697_g6	BAM7	0	1.7807	0	Beta-amylase 7 OS=Arabidopsis thaliana GN=BAM7 PE=2 SV=2
c67949_g1	BAM7	-1.5063	0	-1.8121	Beta-amylase 7 OS=Arabidopsis thaliana GN=BAM7 PE=2 SV=2
c65428_g1	PGIC1	0	-1.4527	-0.89481	Glucose-6-phosphate isomerase, cytosolic 1 OS=Clarkia xantiana GN=PGIC1 PE=3 SV=1
c69389_g1	PGM1	1.2237	0	0	Phosphoglucomutase, cytoplasmic OS=Populus tremula GN=PGM1 PE=2 SV=1
c63069_g2	PGMP	-1.0801	-2.0151	-1.9337	Phosphoglucomutase, chloroplastic OS=Arabidopsis thaliana GN=PGMP PE=1 SV=2
c65323_g2	SS2	0	-1.3044	0	Granule-bound starch synthase 2, chloroplastic/amyloplastic OS=Solanum tuberosum GN=SS2 PE=1 SV=3
c65323_g1	SS2	-1.0401	0	-1.2131	Granule-bound starch synthase 2, chloroplastic/amyloplastic OS=Solanum tuberosum GN=SS2 PE=1 SV=3
c18537_g1	SS2	-2.7752	-2.3063	-3.3623	Granule-bound starch synthase 2, chloroplastic/amyloplastic OS=Solanum tuberosum GN=SS2 PE=1 SV=3
c66867_g2	SSI1	0	-1.3558	0	Soluble starch synthase 1, chloroplastic/amyloplastic OS=Solanum tuberosum PE=2 SV=1
c62069_g2	SBE1	0	-1.7134	-1.4087	1,4-alpha-glucan-branching enzyme OS=Solanum tuberosum GN=SBE1 PE=2 SV=2
c62069_g1	SBEII	0	0	-1.0627	1,4-alpha-glucan-branching enzyme 1, chloroplastic/amyloplastic (Fragment) OS=Pisum sativum GN=SBEII PE=1 SV=1
c68175_g2	ISA1	-1.1537	-2.0879	-1.6116	Isoamylase 1, chloroplastic OS=Arabidopsis thaliana GN=ISA1 PE=1 SV=1
c70121_g7	ISA3	1.5141	0	0	Isoamylase 3, chloroplastic OS=Arabidopsis thaliana GN=ISA3 PE=2 SV=2
c68054_g4	ISA3	1.7304	0	1.1756	Isoamylase 3, chloroplastic OS=Arabidopsis thaliana GN=ISA3 PE=2 SV=2
c67229_g2	ADG2	0	0	-1.2011	Glucose-1-phosphate adenylyltransferase large subunit 1, chloroplastic OS=Arabidopsis thaliana GN=ADG2 PE=1 SV=3
c67229_g6	ADG2	-2.7859	-3.7866	-4.1024	Glucose-1-phosphate adenylyltransferase large subunit 1, chloroplastic OS=Arabidopsis thaliana GN=ADG2 PE=1 SV=3
c67229_g7	ADG2	-3.2597	-4.2034	-4.7621	Glucose-1-phosphate adenylyltransferase large subunit 1, chloroplastic OS=Arabidopsis thaliana GN=ADG2 PE=1 SV=3
c64288_g2	AGPS1	0	0	-1.6889	Glucose-1-phosphate adenylyltransferase small subunit, chloroplastic OS=Brassica napus GN=AGPS1 PE=2 SV=1
c60526_g1	AGPS1	0	-1.3183	0	Glucose-1-phosphate adenylyltransferase large subunit 1 (Fragment) OS=Solanum tuberosum GN=AGPS1 PE=2 SV=1
c71587_g4	AGPS1	1.9752	0	1.0465	Glucose-1-phosphate adenylyltransferase large subunit, chloroplastic/amyloplastic OS=Beta vulgaris GN=AGPS1 PE=2 SV=1
c64483_g4	AGPS1	0	-3.0197	-1.197	Glucose-1-phosphate adenylyltransferase small subunit, chloroplastic OS=Brassica napus GN=AGPS1 PE=2 SV=1
c67229_g3	AGPS3	0	-2.6702	-1.3989	Glucose-1-phosphate adenylyltransferase large subunit 3, chloroplastic/amyloplastic OS=Solanum tuberosum GN=AGPS3 PE=1 SV=1
c67229_g5	APL2	-3.156	-4.6336	-5.5653	Glucose-1-phosphate adenylyltransferase large subunit 2, chloroplastic OS=Arabidopsis thaliana GN=APL2 PE=2 SV=2
c69319_g2	SPS2	1.2274	0	0	Probable sucrose-phosphate synthase 2 OS=Craterostigma plantagineum GN=SPS2 PE=2 SV=1
c71387_g6	SPS2	1.2499	0	0	Probable sucrose-phosphate synthase 2 OS=Craterostigma plantagineum GN=SPS2 PE=2 SV=1
c58227_g1	SPS3	1.1759	0	0	Probable sucrose-phosphate synthase 3 OS=Arabidopsis thaliana GN=SPS3 PE=2 SV=1
c69319_g1	SPS4	1.5004	0	0	Probable sucrose-phosphate synthase 4 OS=Arabidopsis thaliana GN=SPS4 PE=1 SV=1
c61290_g1	CWINV1	0	8.4538	3.4342	Beta-fructofuranosidase, insoluble isoenzyme CWINV1 OS=Arabidopsis thaliana GN=CWINV1 PE=1 SV=1
c70743_g1	TIV1	0	6.6769	0	Acid beta-fructofuranosidase OS=Solanum lycopersicum GN=TIV1 PE=2 SV=1
c58460_g1	SUS2	0	1.9548	0	Sucrose synthase 2 OS=Pisum sativum GN=SUS2 PE=2 SV=1
c58460_g2	SUS3	0	2.258	0	Sucrose synthase 3 OS=Arabidopsis thaliana GN=SUS3 PE=1 SV=1
c50834_g1	PECS-2.1	0	5.313	0	Pectinesterase 2 OS=Citrus sinensis GN=PECS-2.1 PE=2 SV=1
c53814_g1	PECS-2.1	-2.0639	1.2027	-2.5412	Pectinesterase 2 OS=Citrus sinensis GN=PECS-2.1 PE=2 SV=1
c71407_g1	PME25	0	0	-0.97602	Probable pectinesterase/pectinesterase inhibitor 25 OS=Arabidopsis thaliana GN=PME25 PE=2 SV=1
c62334_g3	PME40	0	2.6776	0	Probable pectinesterase/pectinesterase inhibitor 40 OS=Arabidopsis thaliana GN=PME40 PE=2 SV=1
c59907_g1	PME41	-5.8432	0	-2.4899	Probable pectinesterase/pectinesterase inhibitor 41 OS=Arabidopsis thaliana GN=PME41 PE=2 SV=2
c113438_g1	PME53	-4.7075	0	-4.8047	Probable pectinesterase 53 OS=Arabidopsis thaliana GN=PME53 PE=2 SV=1
c7571_g1	PPE8B	0	1.9678	0	Pectinesterase/pectinesterase inhibitor PPE8B OS=Prunus persica PE=2 SV=1
c61933_g3	GAE3	1.4867	0	1.2833	UDP-glucuronate 4-epimerase 3 OS=Arabidopsis thaliana GN=GAE3 PE=2 SV=1
c64434_g2	GAUT1	0.96517	0	1.0836	Polygalacturonate 4-alpha-galacturonosyltransferase OS=Arabidopsis thaliana GN=GAUT1 PE=1 SV=1
c66436_g2	GAUT10	1.2744	0	1.9743	Probable galacturonosyltransferase 10 OS=Arabidopsis thaliana GN=GAUT10 PE=2 SV=2
c110381_g1	GAUT11	0	0	1.8668	Probable galacturonosyltransferase 11 OS=Arabidopsis thaliana GN=GAUT11 PE=2 SV=1
c68507_g1	GAUT11	0	-1.6917	0	Probable galacturonosyltransferase 11 OS=Arabidopsis thaliana GN=GAUT11 PE=2 SV=1
c5857_g2	GAUT11	1.252	0	1.6594	Probable galacturonosyltransferase 11 OS=Arabidopsis thaliana GN=GAUT11 PE=2 SV=1
c63507_g3	GAUT15	0	-2.3814	-1.864	Probable galacturonosyltransferase 15 OS=Arabidopsis thaliana GN=GAUT15 PE=2 SV=1
c71116_g4	GAUT3	0	-1.19	0	Probable galacturonosyltransferase 3 OS=Arabidopsis thaliana GN=GAUT3 PE=2 SV=2
c67010_g2	UGD2	0	0	1.1273	UDP-glucose 6-dehydrogenase 2 OS=Arabidopsis thaliana GN=UGD2 PE=1 SV=1
c101826_g1	UGD3	0	0	1.2919	UDP-glucose 6-dehydrogenase 3 OS=Arabidopsis thaliana GN=UGD3 PE=1 SV=1
c35261_g1	CHI	2.872	0	1.4434	chalcone isomerase
c65378_g3	CHI	1.5821	0	1.1254	chalcone isomerase
c66651_g1	F3′,5′H	2.0187	0	1.8406	flavonoid 3′,5′-hydroxylase
c46022_g1	FLS	8.7902	0	6.5373	flavonol synthase
c61168_g2	FLS	7.2357	0	5.503	flavonol synthase
c61168_g3	FLS	8.7334	0	6.9076	flavonol synthase
c74756_g1	FLS	9.41856	0	8.27302	flavonol synthase
c67455_g2	F3H	3.0999	0	1.4702	flavanone 3-hydroxylase
c60828_g1	LDOX	0	0	4.9597	leucoanthocyanidin oxidase
c75004_g1	LDOX	1.338	0	0	leucoanthocyanidin oxidase
c33247_g1	UFGT	0	0	2.9463	UDP-glucose: flavonoid 3-O-glucosyl transferase
c65406_g1	UFGT	1.8869	0	2.621	UDP-glucose: flavonoid 3-O-glucosyl transferase
c69064_g2	UFGT	0	0	1.1818	UDP-glucose: flavonoid 3-O-glucosyl transferase
c71446_g1	UFGT	1.4502	0	2.1226	UDP-glucose: flavonoid 3-O-glucosyl transferase
c57775_g1	DFR	2.9764	0	0	dihydroflavonol 4-reductase
c60790_g3	DFR	2.0381	-1.7931	0	dihydroflavonol 4-reductase
c61130_g1	LAR	-1.302	0	0	leucocyanidin reductase
c115643_g1	ADC	0	4.8118	3.5937	arginine decarboxylase
c69335_g2	ADC	1.8059	5.0066	3.7463	arginine decarboxylase
c80039_g1	ADC	2.2578	5.6362	4.4652	arginine decarboxylase
c71073_g1	ALT	0.81956	0	1.1969	alanine aminotransferase
c71668_g5	GOGAT	-1.7034	1.3556	0	glutamate synthase
c136778_g1	GOGAT	0	3.4549	0	glutamate synthase
c71377_g2	GOGAT	0	3.3771	0	glutamate synthase
