# Supplementary material for: Global Transcriptional Analysis Reveals the Complex Relationship between Tea Quality, Leaf Senescence and the Responses to Cold-Drought Combined Stress in Camellia sinensis
Source: Front Plant Sci. 2016 Dec 9;7:1858. doi: 10.3389/fpls.2016.01858 (PMC5145883; doi:10.3389/fpls.2016.01858)
Supplement: Supplementary Table 12 — Sequences of primers used for the qRT-PCR assay. [file Table12.XLSX]

## Sheet: Sheet1
Supplementary Table 12. Sequences of primers used for the qRT-PCR assay.
Unigene id		Primer sequence (5' to 3')
GRF7(c59210_g1)	Forward primer	AAGATGAGGAGGAGCAGG
	Reverse primer	GTGGGCGAGTAGTTTGTAGA
IAA17(c58778_g2)	Forward primer	GGATAGAACTTGCGATGACTC
	Reverse primer	CTTATGGACACTGTAGATGGGT
DREB1A(c64318_g1)	Forward primer	CCCATTCACTGTTGTTCCT
	Reverse primer	GTTGGCTTCTTGCTGTCC
ANS(c75004_g1)	Forward primer	ACTCAAGAAAAGTGGCAGAATC
	Reverse primer	GCACAGCAGACCCAAGGA
SPE2(c115643_g1)	Forward primer	GCTGTTTCCGCTCATCGT
	Reverse primer	TGCGTATCGTAGCCTTGC
LTI65(c24070_g1)	Forward primer	ACTGGCAAACACGCTTCA
	Reverse primer	CAATCCCAAACTTCTCAACC
DREB1C(c24529_g1)	Forward primer	AGGGAGGAAGATAATGAGG
	Reverse primer	TCCGCAGTTGAAAATGTT
HSFA8(c66491_g2)	Forward primer	AACTGGCGACTGGCTGGAT
	Reverse primer	CAATGGCGGCTAACACCTC
AIP1(c64816_g1)	Forward primer	GGCACAGAACTGACAACG
	Reverse primer	CCCTACGACACTCCTCCA
DREB2C(c64647_g2)	Forward primer	TCAAGCACGAGGACGATA
	Reverse primer	GTGAAGTTCTGCGGGTAA
DREB1D(c45978_g1)	Forward primer	CACGCAGCATTGGGACT
	Reverse primer	AGCAAGGAGGTGGTGAAAG
MYB4(c52267_g1)	Forward primer	TATCGCAACGAAGTAAGCC
	Reverse primer	ACGACACCAACAAAGGAGC
DREB2A(c64168_g1)	Forward primer	ACCTCAATCTGAACCACCTT
	Reverse primer	CGAGCCTGATAACGAAATG
LEA5(c46769_g2)	Forward primer	TCGCAGTAGCGTGTTCAA
	Reverse primer	TGGTAGCAGCAAGGGAGA
FAD7(c48772_g1)	Forward primer	AAACAAAGCAAGCAAATCGGT
	Reverse primer	TTGGGCAGCACAGGGAAC
WRKY6(c66687_g2)	Forward primer	CCCTAATGCCGCTACTGAG
	Reverse primer	CACGCCTAATCGCTTTCC
GADPH	Forward primer	TTGGCATCGTTGAGGGTCT
	Reverse primer	CAGTGGGAACACGGAAAGC
