# Supplementary material for: Global Transcriptional Analysis Reveals the Complex Relationship between Tea Quality, Leaf Senescence and the Responses to Cold-Drought Combined Stress in Camellia sinensis
Source: Front Plant Sci. 2016 Dec 9;7:1858. doi: 10.3389/fpls.2016.01858 (PMC5145883; doi:10.3389/fpls.2016.01858)
Supplement: Supplementary Table 13 — Abbreviations list. [file Table13.XLSX]

## Sheet: Sheet1
Supplementary Table 13. Abbreviations list.
4CL	4-coumarate-CoA ligase
ABA	abscisic acid
ABA2	Xanthoxin dehydrogenase
ABF2	ABSCISIC ACID-INSENSITIVE 5-like protein 5 OS=Arabidopsis thaliana GN=ABF2 PE=1 SV=1
ACS1	1-aminocyclopropane-1-carboxylate synthase OS=Nicotiana tabacum GN=ACS1 PE=2 SV=1
ACS10	Probable aminotransferase ACS10 OS=Arabidopsis thaliana GN=ACS10 PE=1 SV=1
ACS12	Probable aminotransferase ACS12 OS=Arabidopsis thaliana GN=ACS12 PE=2 SV=2
ADC	arginine decarboxylase
ADG2	Glucose-1-phosphate adenylyltransferase large subunit 1, chloroplastic OS=Arabidopsis thaliana GN=ADG2 PE=1 SV=3
AGPS1	Glucose-1-phosphate adenylyltransferase small subunit, chloroplastic OS=Brassica napus GN=AGPS1 PE=2 SV=1
AGPS3	Glucose-1-phosphate adenylyltransferase large subunit 3, chloroplastic/amyloplastic OS=Solanum tuberosum GN=AGPS3 PE=1 SV=1
AIP1	Protein phosphatase 2C 3 OS=Arabidopsis thaliana GN=AIP1 PE=1 SV=1
ALT	alanine aminotransferase
AMY1	Alpha-amylase 1 OS=Mus musculus GN=Amy1 PE=1 SV=2
AMY1.1	Alpha-amylase OS=Vigna mungo GN=AMY1.1 PE=2 SV=1
ANR	anthocyanidin reductase
ANS	anthocyanidin synthase
AP1M2	AP-1 complex subunit mu-2 OS=Arabidopsis thaliana GN=AP1M2 PE=1 SV=1
AP2M	AP-2 complex subunit mu OS=Arabidopsis thaliana GN=AP2M PE=1 SV=1
AP4M	AP-4 complex subunit mu OS=Arabidopsis thaliana GN=AP4M PE=1 SV=1
APL2	Glucose-1-phosphate adenylyltransferase large subunit 2, chloroplastic OS=Arabidopsis thaliana GN=APL2 PE=2 SV=2
APX2	L-ascorbate peroxidase 2, cytosolic OS=Oryza sativa subsp. japonica GN=APX2 PE=1 SV=1
APX6	Probable L-ascorbate peroxidase 6, chloroplastic OS=Oryza sativa subsp. japonica GN=APX6 PE=2 SV=1
ARF19	Auxin response factor 19 OS=Oryza sativa subsp. japonica GN=ARF19 PE=2 SV=2
ARF5	Auxin response factor 5 OS=Oryza sativa subsp. japonica GN=ARF5 PE=2 SV=2
ARR9	Two-component response regulator ARR9 OS=Arabidopsis thaliana GN=ARR9 PE=1 SV=1
ASAT1	Acyl-CoA--sterol O-acyltransferase 1 OS=Arabidopsis thaliana GN=ASAT1 PE=1 SV=1
ATG4	Cysteine protease ATG4 OS=Medicago truncatula GN=ATG4 PE=3 SV=1
ATG8F	Autophagy-related protein 8f OS=Arabidopsis thaliana GN=ATG8F PE=2 SV=1
ATL42	E3 ubiquitin-protein ligase ATL42 OS=Arabidopsis thaliana GN=ATL42 PE=1 SV=2
BAM1	Beta-amylase 1, chloroplastic OS=Arabidopsis thaliana GN=BAM1 PE=1 SV=1
BAM2	Beta-amylase 2, chloroplastic OS=Arabidopsis thaliana GN=BAM2 PE=1 SV=2
BAM3	Beta-amylase 3, chloroplastic OS=Arabidopsis thaliana GN=BAM3 PE=1 SV=3
BAM7	Beta-amylase 7 OS=Arabidopsis thaliana GN=BAM7 PE=2 SV=2
BEL1	Homeobox protein BEL1 homolog OS=Arabidopsis thaliana GN=BEL1 PE=1 SV=2
BGLU14	Probable inactive beta-glucosidase 14 OS=Oryza sativa subsp. japonica GN=BGLU14 PE=2 SV=2
BGLU18	Beta-glucosidase 18 OS=Oryza sativa subsp. japonica GN=BGLU18 PE=3 SV=2
BGLU41	Putative beta-glucosidase 41 OS=Arabidopsis thaliana GN=BGLU41 PE=3 SV=2
BGLU42	Beta-glucosidase 42 OS=Arabidopsis thaliana GN=BGLU42 PE=2 SV=1
BGLU6	Beta-glucosidase 6 OS=Oryza sativa subsp. japonica GN=BGLU6 PE=1 SV=1
BHLH35	Transcription factor bHLH35 OS=Arabidopsis thaliana GN=BHLH35 PE=2 SV=1
BLH2	BEL1-like homeodomain protein 2 OS=Arabidopsis thaliana GN=BLH2 PE=1 SV=3
BRI1/SR160	Systemin receptor SR160 OS=Solanum peruvianum PE=1 SV=1
BSMT1	Salicylate/benzoate carboxyl methyltransferase OS=Arabidopsis thaliana GN=BSMT1 PE=1 SV=1
C4H	cinnamic acid 4-hydroxylase
CALS10	Callose synthase 10 OS=Arabidopsis thaliana GN=CALS10 PE=2 SV=5
CALS12	Callose synthase 12 OS=Arabidopsis thaliana GN=CALS12 PE=2 SV=1
CALS8	Putative callose synthase 8 OS=Arabidopsis thaliana GN=CALS8 PE=2 SV=2
CAMTA3	Calmodulin-binding transcription activator 3 OS=Arabidopsis thaliana GN=CMTA3 PE=1 SV=1
CAO	Chlorophyllide a oxygenase, chloroplastic OS=Arabidopsis thaliana GN=CAO PE=1 SV=1
CCAMK	Calcium and calcium/calmodulin-dependent serine/threonine-protein kinase OS=Lotus japonicus GN=CCAMK PE=1 SV=1
CCD	Carotenoid 9,10(9',10')-cleavage dioxygenase OS=Crocus sativus GN=CCD PE=1 SV=1
CCD4	Probable carotenoid cleavage dioxygenase 4, chloroplastic OS=Arabidopsis thaliana GN=CCD4 PE=1 SV=1
CHI	chalcone isomerase
CHS	chalcone synthase
CLH2	Chlorophyllase-2, chloroplastic OS=Arabidopsis thaliana GN=CLH2 PE=1 SV=1
CML31	Probable calcium-binding protein CML31 OS=Oryza sativa subsp. japonica GN=CML31 PE=2 SV=1
COP1	E3 ubiquitin-protein ligase COP1 OS=Arabidopsis thaliana GN=COP1 PE=1 SV=2
CPK2	Calcium-dependent protein kinase isoform 2 OS=Oryza sativa subsp. japonica GN=CPK2 PE=2 SV=2
CWINV1	Beta-fructofuranosidase, insoluble isoenzyme CWINV1 OS=Arabidopsis thaliana GN=CWINV1 PE=1 SV=1
CYCD6-1	Putative cyclin-D6-1 OS=Arabidopsis thaliana GN=CYCD6-1 PE=3 SV=1
CYP94A2	Cytochrome P450 94A2 OS=Vicia sativa GN=CYP94A2 PE=2 SV=1
DEFA	Floral homeotic protein DEFICIENS OS=Antirrhinum majus GN=DEFA PE=1 SV=1
DEGs	differential expressed genes
DFR	dihydroflavonol 4-reductase
DREB1A/CBF3	Dehydration-responsive element-binding protein 1A OS=Arabidopsis thaliana GN=DREB1A PE=1 SV=2
DREB1C	Dehydration-responsive element-binding protein 1C OS=Arabidopsis thaliana GN=DREB1C PE=2 SV=1
DREB1C/CBF2	Dehydration-responsive element-binding protein 1C OS=Arabidopsis thaliana GN=DREB1C PE=2 SV=1
DREB1D/CBF4	Dehydration-responsive element-binding protein 1D OS=Arabidopsis thaliana GN=DREB1D PE=2 SV=1
DREB2A	Dehydration-responsive element-binding protein 2A OS=Oryza sativa subsp. japonica GN=DREB2A PE=2 SV=1
DREB2C	Dehydration-responsive element-binding protein 2C OS=Arabidopsis thaliana GN=DREB2C PE=2 SV=2
EIN4	Protein EIN4 OS=Arabidopsis thaliana GN=EIN4 PE=1 SV=1
ERF053	Ethylene-responsive transcription factor ERF053 OS=Arabidopsis thaliana GN=ERF053 PE=2 SV=1
ERF061	Ethylene-responsive transcription factor ERF061 OS=Arabidopsis thaliana GN=ERF061 PE=2 SV=1
ERF110	Ethylene-responsive transcription factor ERF110 OS=Arabidopsis thaliana GN=ERF110 PE=2 SV=2
ERF118	Ethylene-responsive transcription factor ERF118 OS=Arabidopsis thaliana GN=ERF118 PE=2 SV=1
ESC	Putative DNA-binding protein ESCAROLA OS=Arabidopsis thaliana GN=ESC PE=2 SV=1
ETR1	Ethylene receptor OS=Prunus persica GN=ETR1 PE=2 SV=1
EXPA1	Expansin-A1 OS=Arabidopsis thaliana GN=EXPA1 PE=2 SV=1
F3′,5′H	flavonoid 3′,5′-hydroxylase
F3′H	flavonoid 3′-hydroxylase
F3H	flavanone 3-hydroxylase
FAD3	Omega-3 fatty acid desaturase, endoplasmic reticulum OS=Nicotiana tabacum GN=FAD3 PE=2 SV=1
FAD7	Omega-3 fatty acid desaturase, chloroplastic OS=Sesamum indicum GN=FAD7 PE=2 SV=1
FAD7A-1	Omega-3 fatty acid desaturase, chloroplastic OS=Ricinus communis GN=FAD7A-1 PE=2 SV=1
FGS	flavan-3-ol gallate synthase
FLS	flavonol synthase
FRI	Protein FRIGIDA OS=Arabidopsis thaliana GN=FRI PE=1 SV=1
FTSH	ATP-dependent zinc metalloprotease FTSH, chloroplastic OS=Nicotiana tabacum GN=FTSH PE=2 SV=2
FTSH4	ATP-dependent zinc metalloprotease FTSH 4, mitochondrial OS=Arabidopsis thaliana GN=FTSH4 PE=1 SV=2
FTSH5	ATP-dependent zinc metalloprotease FTSH, chloroplastic OS=Nicotiana tabacum GN=FTSH PE=2 SV=2
FTSH6	ATP-dependent zinc metalloprotease FTSH 6, chloroplastic OS=Arabidopsis thaliana GN=FTSH6 PE=2 SV=1
Fv/Fm	maximum photochemical quantum yield of PSII
GA2OX8	Gibberellin 2-beta-dioxygenase 8 OS=Arabidopsis thaliana GN=GA2OX8 PE=1 SV=2
GAE3	UDP-glucuronate 4-epimerase 3 OS=Arabidopsis thaliana GN=GAE3 PE=2 SV=1
GAPDH	glyceraldehyde-phosphate dehydrogenase
GAUT1	Polygalacturonate 4-alpha-galacturonosyltransferase OS=Arabidopsis thaliana GN=GAUT1 PE=1 SV=1
GAUT10	Probable galacturonosyltransferase 10 OS=Arabidopsis thaliana GN=GAUT10 PE=2 SV=2
GAUT11	Probable galacturonosyltransferase 11 OS=Arabidopsis thaliana GN=GAUT11 PE=2 SV=1
GAUT15	Probable galacturonosyltransferase 15 OS=Arabidopsis thaliana GN=GAUT15 PE=2 SV=1
GAUT3	Probable galacturonosyltransferase 3 OS=Arabidopsis thaliana GN=GAUT3 PE=2 SV=2
GBF1	G-box-binding factor 1 OS=Arabidopsis thaliana GN=GBF1 PE=2 SV=2
GLO1	Peroxisomal (S)-2-hydroxy-acid oxidase OS=Spinacia oleracea PE=1 SV=1
GLO2	Peroxisomal (S)-2-hydroxy-acid oxidase GLO2 OS=Arabidopsis thaliana GN=GLO2 PE=1 SV=1
GLO4	Peroxisomal (S)-2-hydroxy-acid oxidase GLO4 OS=Arabidopsis thaliana GN=GLO4 PE=2 SV=1
GLO5	Peroxisomal (S)-2-hydroxy-acid oxidase GLO5 OS=Arabidopsis thaliana GN=GLO5 PE=1 SV=1
GLS	glutaminase
GMGT1	Galactomannan galactosyltransferase 1 OS=Cyamopsis tetragonoloba GN=GMGT1 PE=1 SV=1
GO	Gene Ontology
GOGAT	glutamate synthase
GPX6	Probable phospholipid hydroperoxide glutathione peroxidase 6, mitochondrial OS=Arabidopsis thaliana GN=GPX6 PE=2 SV=2
GPX7	Putative glutathione peroxidase 7, chloroplastic OS=Arabidopsis thaliana GN=GPX7 PE=3 SV=2
GPX8	Probable glutathione peroxidase 8 OS=Arabidopsis thaliana GN=GPX8 PE=2 SV=1
GRF7	Growth-regulating factor 7 OS=Arabidopsis thaliana GN=GRF7 PE=2 SV=1
GRXS10	Monothiol glutaredoxin-S10 OS=Arabidopsis thaliana GN=GRXS10 PE=3 SV=1
GS	glutamine synthetase
GSTU17	Glutathione S-transferase U17 OS=Arabidopsis thaliana GN=GSTU17 PE=2 SV=1
HD3A	Protein HEADING DATE 3A OS=Oryza sativa subsp. japonica GN=HD3A PE=1 SV=1
HMG1	3-hydroxy-3-methylglutaryl-coenzyme A reductase 1 OS=Solanum tuberosum GN=HMG1 PE=2 SV=1
HMG2	3-hydroxy-3-methylglutaryl-coenzyme A reductase 2 OS=Gossypium hirsutum GN=HMG2 PE=3 SV=1
HMGR1	3-hydroxy-3-methylglutaryl-coenzyme A reductase 1 OS=Hevea brasiliensis GN=HMGR1 PE=2 SV=1
HMGR2	3-hydroxy-3-methylglutaryl-coenzyme A reductase 2 (Fragment) OS=Hevea brasiliensis GN=HMGR2 PE=2 SV=1
HSFA4A	Heat stress transcription factor A-4a OS=Arabidopsis thaliana GN=HSFA4A PE=2 SV=1
HSFA8	Heat stress transcription factor A-8 OS=Arabidopsis thaliana GN=HSFA8 PE=2 SV=1
HSP70-14	Heat shock 70 kDa protein 14 OS=Arabidopsis thaliana GN=HSP70-14 PE=2 SV=1
HSP70-15	Heat shock 70 kDa protein 15 OS=Arabidopsis thaliana GN=HSP70-15 PE=1 SV=1
HSP70-16	Heat shock 70 kDa protein 16 OS=Arabidopsis thaliana GN=HSP70-16 PE=2 SV=1
HXK2	Hexokinase-2, chloroplastic OS=Nicotiana tabacum GN=HXK2 PE=2 SV=1
IAA17	Auxin-responsive protein IAA17 OS=Arabidopsis thaliana GN=IAA17 PE=1 SV=2
IAA30	Auxin-responsive protein IAA30 OS=Oryza sativa subsp. japonica GN=IAA30 PE=2 SV=1
ICE1	Transcription factor ICE1 OS=Arabidopsis thaliana GN=SCRM PE=1 SV=1
ISA1	Isoamylase 1, chloroplastic OS=Arabidopsis thaliana GN=ISA1 PE=1 SV=1
ISA3	Isoamylase 3, chloroplastic OS=Arabidopsis thaliana GN=ISA3 PE=2 SV=2
KAM1	Xyloglucan galactosyltransferase KATAMARI1 OS=Arabidopsis thaliana GN=KAM1 PE=1 SV=1
KEG	E3 ubiquitin-protein ligase KEG OS=Arabidopsis thaliana GN=KEG PE=1 SV=2
KO	KEGG Ortholog database
KOG	euKaryotic Ortholog Groups.
LAR	leucocyanidin reductase
LDOX	leucoanthocyanidin oxidase
LEA14-A	Late embryogenesis abundant protein Lea14-A OS=Gossypium hirsutum GN=LEA14-A PE=2 SV=1
LEA5	Late embryogenesis abundant protein Lea5 OS=Citrus sinensis GN=LEA5 PE=2 SV=1
LOX1.5	Probable linoleate 9S-lipoxygenase 5 OS=Solanum tuberosum GN=LOX1.5 PE=2 SV=1
LOX1.7	Probable linoleate 9S-lipoxygenase 7 OS=Solanum tuberosum GN=LOX1.7 PE=2 SV=1
LOX2.1	Linoleate 13S-lipoxygenase 2-1, chloroplastic OS=Solanum tuberosum GN=LOX2.1 PE=1 SV=1
LOX3.1	Linoleate 13S-lipoxygenase 3-1, chloroplastic OS=Solanum tuberosum GN=LOX3.1 PE=1 SV=1
LOX6	Lipoxygenase 6, chloroplastic OS=Arabidopsis thaliana GN=LOX6 PE=2 SV=1
LSD	Leaf Senescence Database
LTI65	Low-temperature-induced 65 kDa protein OS=Arabidopsis thaliana GN=LTI65 PE=2 SV=2
MEKK1	Mitogen-activated protein kinase kinase kinase 1 OS=Arabidopsis thaliana GN=MEKK1 PE=1 SV=2
MMK2	Mitogen-activated protein kinase homolog MMK2 OS=Medicago sativa GN=MMK2 PE=2 SV=1
MPK19	Mitogen-activated protein kinase 19 OS=Arabidopsis thaliana GN=MPK19 PE=2 SV=2
MPK20	Mitogen-activated protein kinase 20 OS=Arabidopsis thaliana GN=MPK20 PE=1 SV=2
MPK9	Mitogen-activated protein kinase 9 OS=Arabidopsis thaliana GN=MPK9 PE=2 SV=2
MYB108	Transcription factor MYB108 OS=Arabidopsis thaliana GN=MYB108 PE=1 SV=1
MYB306	Myb-related protein 306 OS=Antirrhinum majus GN=MYB306 PE=2 SV=1
MYB39	Transcription factor MYB39 OS=Arabidopsis thaliana GN=MYB39 PE=2 SV=1
NAC002	NAC domain-containing protein 2 OS=Arabidopsis thaliana GN=NAC002 PE=2 SV=2
NAC007	NAC domain-containing protein 7 OS=Arabidopsis thaliana GN=NAC007 PE=2 SV=2
NAC019	NAC domain-containing protein 19 OS=Arabidopsis thaliana GN=NAC019 PE=1 SV=1
NCBI	National Center for Biotechnology Information
NCED1	9-cis-epoxycarotenoid dioxygenase NCED1, chloroplastic OS=Phaseolus vulgaris GN=NCED1 PE=2 SV=1
NCED3	9-cis-epoxycarotenoid dioxygenase NCED3, chloroplastic OS=Phaseolus vulgaris GN=NCED3 PE=2 SV=1
NPK1	Mitogen-activated protein kinase kinase kinase NPK1 OS=Nicotiana tabacum GN=NPK1 PE=1 SV=1
Nr	NCBI non-redundant protein sequences
Nt	NCBI non-redundant nucleotide sequences
PAL	phenylalanine ammonia-lyase
PDAT1	Phospholipid:diacylglycerol acyltransferase 1 OS=Arabidopsis thaliana GN=PDAT1 PE=2 SV=1
PECS-2.1	Pectinesterase 2 OS=Citrus sinensis GN=PECS-2.1 PE=2 SV=1
PER25	Peroxidase 25 OS=Arabidopsis thaliana GN=PER25 PE=2 SV=2
PER48	Putative Peroxidase 48 OS=Arabidopsis thaliana GN=PER48 PE=3 SV=3
Pfam	Protein family
PGI1	Soluble starch synthase 1, chloroplastic/amyloplastic OS=Solanum tuberosum PE=2 SV=1
PGIC1	Glucose-6-phosphate isomerase, cytosolic 1 OS=Clarkia xantiana GN=PGIC1 PE=3 SV=1
PGM1	Phosphoglucomutase, cytoplasmic OS=Populus tremula GN=PGM1 PE=2 SV=1
PGMP	Phosphoglucomutase, chloroplastic OS=Arabidopsis thaliana GN=PGMP PE=1 SV=2
PHYA1	Phytochrome A1 OS=Nicotiana tabacum GN=PHYA1 PE=3 SV=1
PHYC	Phytochrome C OS=Oryza sativa subsp. japonica GN=PHYC PE=2 SV=1
PLD1	Phospholipase D alpha 1 OS=Carica papaya GN=PLD1 PE=1 SV=1
PME25	Probable pectinesterase/pectinesterase inhibitor 25 OS=Arabidopsis thaliana GN=PME25 PE=2 SV=1
PME40	Probable pectinesterase/pectinesterase inhibitor 40 OS=Arabidopsis thaliana GN=PME40 PE=2 SV=1
PME41	Probable pectinesterase/pectinesterase inhibitor 41 OS=Arabidopsis thaliana GN=PME41 PE=2 SV=2
PME53	Probable pectinesterase 53 OS=Arabidopsis thaliana GN=PME53 PE=2 SV=1
PNC2	Cationic peroxidase 2 OS=Arachis hypogaea GN=PNC2 PE=2 SV=1
PP2C3/AIP1	Protein phosphatase 2C 3 OS=Arabidopsis thaliana GN=AIP1 PE=1 SV=1
PP2C5	Probable protein phosphatase 2C 30 OS=Arabidopsis thaliana GN=PP2C5 PE=2 SV=1
PP2CA	Protein phosphatase 2C 37 OS=Arabidopsis thaliana GN=PP2CA PE=1 SV=1
PPE8B	Pectinesterase/pectinesterase inhibitor PPE8B OS=Prunus persica PE=2 SV=1
PUB44	U-box domain-containing protein 44 OS=Arabidopsis thaliana GN=PUB44 PE=1 SV=1
PYL6	Abscisic acid receptor PYL6 OS=Arabidopsis thaliana GN=PYL6 PE=1 SV=1
PYL8	Abscisic acid receptor PYL8 OS=Arabidopsis thaliana GN=PYL8 PE=1 SV=1
PYL9	Abscisic acid receptor PYL9 OS=Arabidopsis thaliana GN=PYL9 PE=1 SV=1
qRT-PCR	Quantitative real-time PCR validated
RAV1	AP2/ERF and B3 domain-containing transcription factor RAV1 OS=Arabidopsis thaliana GN=RAV1 PE=1 SV=1
RBOHA	Respiratory burst oxidase homolog protein A OS=Solanum tuberosum GN=RBOHA PE=1 SV=1
RBOHC	Respiratory burst oxidase homolog protein C OS=Solanum tuberosum GN=RBOHC PE=1 SV=2
RBOHF	Respiratory burst oxidase homolog protein F OS=Arabidopsis thaliana GN=RBOHF PE=1 SV=1
RD29B/LTI65	Low-temperature-induced 65 kDa protein OS=Arabidopsis thaliana GN=LTI65 PE=2 SV=2
REL	Relative electrolyte leakage
RNA-seq	Next-generation RNA sequencing
ROS	Reactive oxygen species
RPN10	26S proteasome non-ATPase regulatory subunit 4 homolog OS=Arabidopsis thaliana GN=RPN10 PE=1 SV=1
RPN5A	26S proteasome non-ATPase regulatory subunit 12 homolog A OS=Arabidopsis thaliana GN=RPN5A PE=1 SV=1
RWC	Relative water content
SAGs	Senescence-associated genes
SBE1	1,4-alpha-glucan-branching enzyme OS=Solanum tuberosum GN=SBE1 PE=2 SV=2
SBEII	1,4-alpha-glucan-branching enzyme 1, chloroplastic/amyloplastic (Fragment) OS=Pisum sativum GN=SBEII PE=1 SV=1
SPS2	Probable sucrose-phosphate synthase 2 OS=Craterostigma plantagineum GN=SPS2 PE=2 SV=1
SPS3	Probable sucrose-phosphate synthase 3 OS=Arabidopsis thaliana GN=SPS3 PE=2 SV=1
SPS4	Probable sucrose-phosphate synthase 4 OS=Arabidopsis thaliana GN=SPS4 PE=1 SV=1
SRA	Sequence Read Archive
SS2	Granule-bound starch synthase 2, chloroplastic/amyloplastic OS=Solanum tuberosum GN=SS2 PE=1 SV=3
SSI1	Soluble starch synthase 1, chloroplastic/amyloplastic OS=Solanum tuberosum PE=2 SV=1
SSI2	Granule-bound starch synthase 2, chloroplastic/amyloplastic OS=Solanum tuberosum GN=SS2 PE=1 SV=3
SUC2	Sucrose transport protein 2 OS=Spinacia oleracea PE=2 SV=1
SUC7	Sucrose transport protein 7 OS=Spinacia oleracea PE=2 SV=1
SUS2	Sucrose synthase 2 OS=Pisum sativum GN=SUS2 PE=2 SV=1
SUS3	Sucrose synthase 3 OS=Arabidopsis thaliana GN=SUS3 PE=1 SV=1
Swiss-prot	A manually annotated reviewed protein sequence database
TES	Alpha-terpineol synthase, chloroplastic OS=Magnolia grandiflora PE=1 SV=1
TFs	Transcription factors
TIV1	Acid beta-fructofuranosidase OS=Solanum lycopersicum GN=TIV1 PE=2 SV=1
TPD10	Terpene synthase 10 OS=Ricinus communis GN=TPS10 PE=2 SV=1
TPD13	Probable terpene synthase 13 OS=Ricinus communis GN=TPS13 PE=3 SV=1
TPD5	(3S,6E)-nerolidol synthase 1 OS=Fragaria ananassa PE=1 SV=1
TPS10	Terpene synthase 10 OS=Ricinus communis GN=TPS10 PE=2 SV=1
TPS13	Probable terpene synthase 13 OS=Ricinus communis GN=TPS13 PE=3 SV=1
TS	Theanine synthetase
UBC32	Ubiquitin-conjugating enzyme E2 32 OS=Arabidopsis thaliana GN=UBC32 PE=2 SV=1
UBC38	Putative ubiquitin-conjugating enzyme E2 38 OS=Arabidopsis thaliana GN=UBC38 PE=1 SV=2
UBC4	Ubiquitin-conjugating enzyme E2-23 kDa OS=Triticum aestivum GN=UBC4 PE=1 SV=1
UFGT	UDP-glucose: flavonoid 3-O-glucosyl transferase
UGD2	UDP-glucose 6-dehydrogenase 2 OS=Arabidopsis thaliana GN=UGD2 PE=1 SV=1
UGD3	UDP-glucose 6-dehydrogenase 3 OS=Arabidopsis thaliana GN=UGD3 PE=1 SV=1
UPTG2	Alpha-1,4-glucan-protein synthase [UDP-forming] 2 OS=Solanum tuberosum GN=UPTG2 PE=1 SV=1
VIP1	Transcription factor VIP1 OS=Arabidopsis thaliana GN=VIP1 PE=1 SV=1
WRKY41	Probable WRKY transcription factor 41 OS=Arabidopsis thaliana GN=WRKY41 PE=2 SV=2
WRKY48	Probable WRKY transcription factor 48 OS=Arabidopsis thaliana GN=WRKY48 PE=2 SV=1
WRKY53	Probable WRKY transcription factor 53 OS=Arabidopsis thaliana GN=WRKY53 PE=1 SV=1
WRKY6	WRKY transcription factor 6 OS=Arabidopsis thaliana GN=WRKY6 PE=1 SV=1
WRKY71	Probable WRKY transcription factor 71 OS=Arabidopsis thaliana GN=WRKY71 PE=2 SV=1
XERICO	Probable E3 ubiquitin-protein ligase XERICO OS=Arabidopsis thaliana GN=XERICO PE=1 SV=1
XTH23	Probable xyloglucan endotransglucosylase/hydrolase protein 23 OS=Arabidopsis thaliana GN=XTH23 PE=2 SV=1
YDA	Mitogen-activated protein kinase kinase kinase YODA OS=Arabidopsis thaliana GN=YDA PE=1 SV=1
